# Supplementary material for: Deciphering Haplotype-level Chromosome Conformation Alteration in Down Syndrome by Haplotype-resolved Multi-omics Analysis
Source: Genomics Proteomics Bioinformatics. 2025 Jun 12;23(4):qzaf054. doi: 10.1093/gpbjnl/qzaf054 (PMC12571509; doi:10.1093/gpbjnl/qzaf054)
Supplement: qzaf054_Supplementary_Data [file qzaf054_supplementary_data.zip]

Archive with 9 entries (9 files):
- Figure_S1.pdf
- Figure_S2.pdf
- Figure_S3.pdf
- Figure_S4.pdf
- supplementary material captions.docx
- Table S1.xlsx
- Table S2.xlsx
- Table S3.xlsx
- Table S4.xlsx
