# Supplementary material for: Deciphering Haplotype-level Chromosome Conformation Alteration in Down Syndrome by Haplotype-resolved Multi-omics Analysis
Source: Genomics Proteomics Bioinformatics. 2025 Jun 12;23(4):qzaf054. doi: 10.1093/gpbjnl/qzaf054 (PMC12571509; doi:10.1093/gpbjnl/qzaf054)
Supplement: qzaf054_Supplementary_Data [file qzaf054_supplementary_data.zip › Table S1.xlsx]

## Sheet: Sheet1
Table S2 The QC matrices of general DLO Hi-C datasets and haploid Hi-C datasets
Hi-C reads counts	Trisomy id1 rep1	Items	Reads number	Keep ratio		Trisomy id1 rep2	Items	Reads number	Keep ratio
		Uniquely mapped reads	232378842	1			Uniquely mapped reads	281329392	1
		Non-redundant mapped reads	164731706	0.708893			Non-redundant mapped reads	213364764	0.758416
		Interchromosomal contacts	91323437	0.392994			Interchromosomal contacts	73760245	0.262185
		Intrachromosomal contacts	73408269	0.315899			Intrachromosomal contacts	139604519	0.496232
		Intra-chromosome (long-range, cutoff = 5000bp)	54512801	0.234586			Intra-chromosome (long-range, cutoff = 5000bp)	102362736	0.363854
		Intra-chromosome (short-range, cutoff = 5000bp)	18895468	0.0813132			Intra-chromosome (short-range, cutoff = 5000bp)	37241783	0.132378
	Trisomy id2 rep1	Items	Reads number	Keep ratio		Trisomy id2 rep2	Items	Reads number	Keep ratio
		Uniquely mapped reads	259332728	1			Uniquely mapped reads	275127037	1
		Non-redundant mapped reads	216593720	0.835196			Non-redundant mapped reads	207796010	0.755273
		Interchromosomal contacts	116507761	0.44926			Interchromosomal contacts	70218412	0.255222
		Intrachromosomal contacts	100085959	0.385936			Intrachromosomal contacts	137577598	0.500051
		Intra-chromosome (long-range, cutoff = 5000bp)	73811852	0.284622			Intra-chromosome (long-range, cutoff = 5000bp)	99854807	0.362941
		Intra-chromosome (short-range, cutoff = 5000bp)	26274107	0.101314			Intra-chromosome (short-range, cutoff = 5000bp)	37722791	0.13711
	Trisomy id3 rep1	Items	Reads number	Keep ratio		Trisomy id3 rep2	Items	Reads number	Keep ratio
		Uniquely mapped reads	263841239	1			Uniquely mapped reads	409381693	1
		Non-redundant mapped reads	234481528	0.888722			Non-redundant mapped reads	274990121	0.671721
		Interchromosomal contacts	122329219	0.463647			Interchromosomal contacts	138149588	0.337459
		Intrachromosomal contacts	112152309	0.425075			Intrachromosomal contacts	136840533	0.334261
		Intra-chromosome (long-range, cutoff = 5000bp)	92889253	0.352065			Intra-chromosome (long-range, cutoff = 5000bp)	113377075	0.276947
		Intra-chromosome (short-range, cutoff = 5000bp)	19263056	0.07301			Intra-chromosome (short-range, cutoff = 5000bp)	23463458	0.0573144
	Trisomy id4 rep1	Items	Reads number	Keep ratio		Trisomy id4 rep2	Items	Reads number	Keep ratio
		Uniquely mapped reads	301144921	1			Uniquely mapped reads	324924675	1
		Non-redundant mapped reads	254015284	0.843498			Non-redundant mapped reads	198339607	0.610417
		Interchromosomal contacts	127096085	0.422043			Interchromosomal contacts	94856184	0.291933
		Intrachromosomal contacts	126919199	0.421456			Intrachromosomal contacts	103483423	0.318484
		Intra-chromosome (long-range, cutoff = 5000bp)	103537573	0.343813			Intra-chromosome (long-range, cutoff = 5000bp)	84615918	0.260417
		Intra-chromosome (short-range, cutoff = 5000bp)	23381626	0.0776424			Intra-chromosome (short-range, cutoff = 5000bp)	18867505	0.0580673
	Control id5 rep1	Items	Reads number	Keep ratio		Control id5 rep2	Items	Reads number	Keep ratio
		Uniquely mapped reads	270521295	1			Uniquely mapped reads	284650571	1
		Non-redundant mapped reads	236025900	0.872485			Non-redundant mapped reads	246917288	0.86744
		Interchromosomal contacts	127070727	0.469725			Interchromosomal contacts	81350142	0.285789
		Intrachromosomal contacts	108955173	0.40276			Intrachromosomal contacts	165567146	0.58165
		Intra-chromosome (long-range, cutoff = 5000bp)	76540502	0.282937			Intra-chromosome (long-range, cutoff = 5000bp)	114415888	0.401952
		Intra-chromosome (short-range, cutoff = 5000bp)	32414671	0.119823			Intra-chromosome (short-range, cutoff = 5000bp)	51151258	0.179698
Haploid Hi-C reads counts	Trisomy paternal	Items	Reads number	Keep ratio		Trisomy maternal	Items	Reads number	Keep ratio
		Non-redundant mapped reads	831062				Non-redundant mapped reads	1108205
		Interchromosomal contacts	370500				Interchromosomal contacts	475205
		Intrachromosomal contacts	460562				Intrachromosomal contacts	633000
		Intra-chromosome (long-range, cutoff = 5000bp)	146128				Intra-chromosome (long-range, cutoff = 5000bp)	204340
		Intra-chromosome (short-range, cutoff = 5000bp)	314434				Intra-chromosome (short-range, cutoff = 5000bp)	428660
