# Supplementary material for: Deciphering Haplotype-level Chromosome Conformation Alteration in Down Syndrome by Haplotype-resolved Multi-omics Analysis
Source: Genomics Proteomics Bioinformatics. 2025 Jun 12;23(4):qzaf054. doi: 10.1093/gpbjnl/qzaf054 (PMC12571509; doi:10.1093/gpbjnl/qzaf054)
Supplement: qzaf054_Supplementary_Data [file qzaf054_supplementary_data.zip › Table S2.xlsx]

## Sheet: Trisomy_case_TAD_region
Table S3 The detailed information of TADs, loops and A/B compartments
Chr	Start	End	TAD_id	DI	Color	Conservation
1	260000	560000	ID_0.01_1	-1.13744	31120180	conserved
1	560000	710000	ID_0.01_2	-0.967873	51,160,44	conserved
1	710000	840000	ID_0.01_3	-0.900638	31120180	altered
1	840000	860000	ID_0.01_4	-0.783767	51,160,44	altered
1	860000	1295000	ID_0.01_5	-0.782821	31120180	altered
1	1295000	1355000	ID_0.01_6	-0.715758	51,160,44	altered
1	1355000	1440000	ID_0.01_7	-0.675181	31120180	altered
1	1440000	1585000	ID_0.01_8	-0.71332	51,160,44	conserved
1	1585000	1650000	ID_0.01_9	-0.748425	31120180	conserved
1	1650000	1840000	ID_0.01_10	-0.7	51,160,44	conserved
1	1840000	2005000	ID_0.01_11	-0.601492	31120180	conserved
1	2005000	2125000	ID_0.01_12	-0.549713	51,160,44	conserved
1	2125000	2345000	ID_0.01_13	-0.632579	31120180	conserved
1	2345000	2365000	ID_0.01_14	-0.734025	51,160,44	altered
1	2365000	2465000	ID_0.01_15	-0.71622	31120180	altered
1	2465000	2580000	ID_0.01_16	-0.72105	51,160,44	conserved
1	2580000	3230000	ID_0.01_17	-0.825909	31120180	altered
1	3230000	3510000	ID_0.01_18	-0.499314	51,160,44	altered
1	3510000	3530000	ID_0.01_19	-0.69453	31120180	altered
1	3530000	3660000	ID_0.01_20	-0.69307	51,160,44	conserved
1	3660000	3830000	ID_0.01_21	-0.613266	31120180	conserved
1	3830000	4020000	ID_0.01_22	-0.789432	51,160,44	conserved
1	4020000	4375000	ID_0.01_23	-0.539648	31120180	altered
1	4375000	4395000	ID_0.01_24	-0.430852	51,160,44	altered
1	4395000	4715000	ID_0.01_25	-0.424997	31120180	altered
1	4715000	5225000	ID_0.01_26	-0.60115	51,160,44	altered
1	5225000	5480000	ID_0.01_27	-0.0840969	31120180	altered
1	5480000	5575000	ID_0.01_28	-0.331891	51,160,44	altered
1	5575000	5892500	ID_0.01_29	-0.415984	31120180	altered
1	5892500	6305000	ID_0.01_30	-0.50835	51,160,44	altered
1	6305000	6485000	ID_0.01_31	-0.520161	31120180	conserved
1	6485000	6510000	ID_0.01_32	-0.6267	51,160,44	altered
1	6510000	6760000	ID_0.01_33	-0.625109	31120180	conserved
1	6760000	6845000	ID_0.01_34	-0.248501	51,160,44	conserved
1	6845000	7045000	ID_0.01_35	-0.0666904	31120180	altered
1	7045000	7575000	ID_0.01_36	0.250986	51,160,44	conserved
1	7575000	7705000	ID_0.01_37	-0.524294	31120180	conserved
1	7705000	7850000	ID_0.01_38	-0.645634	51,160,44	conserved
1	7850000	8020000	ID_0.01_39	0.0498736	31120180	conserved
1	8020000	8090000	ID_0.01_40	-0.146571	51,160,44	conserved
1	8090000	8335000	ID_0.01_41	-0.266773	31120180	altered
1	8335000	8375000	ID_0.01_42	-0.439664	51,160,44	altered
1	8375000	8790000	ID_0.01_43	-0.483509	31120180	altered
1	8790000	8815000	ID_0.01_44	0.676919	51,160,44	altered
1	8815000	8940000	ID_0.01_45	0.630758	31120180	altered
1	8940000	9055000	ID_0.01_46	-0.421089	51,160,44	altered
1	9055000	9180000	ID_0.01_47	-0.333918	31120180	altered
1	9180000	9545000	ID_0.01_48	-0.470006	51,160,44	conserved
1	9545000	9650000	ID_0.01_49	-0.487	31120180	conserved
1	9650000	10005000	ID_0.01_50	-0.596413	51,160,44	altered
1	10005000	10090000	ID_0.01_51	-0.266598	31120180	conserved
1	10090000	10215000	ID_0.01_52	-0.0784756	51,160,44	conserved
1	10215000	10490000	ID_0.01_53	0.407803	31120180	conserved
1	10490000	10560000	ID_0.01_54	-0.215956	51,160,44	conserved
1	10560000	10755000	ID_0.01_55	-0.223347	31120180	altered
1	10755000	10855000	ID_0.01_56	-0.279525	51,160,44	altered
1	10855000	11000000	ID_0.01_57	-0.346123	31120180	conserved
1	11000000	11075000	ID_0.01_58	-0.447796	51,160,44	altered
1	11075000	11335000	ID_0.01_59	-0.470503	31120180	altered
1	11335000	11540000	ID_0.01_60	-0.354323	51,160,44	conserved
1	11540000	11705000	ID_0.01_61	-0.305686	31120180	conserved
1	11705000	11865000	ID_0.01_62	-0.575039	51,160,44	altered
1	11865000	12285000	ID_0.01_63	-0.507131	31120180	conserved
1	12285000	12465000	ID_0.01_64	-0.544411	51,160,44	conserved
1	12465000	12980000	ID_0.01_65	0.509329	31120180	altered
1	12980000	13775000	ID_0.01_66	-0.931887	51,160,44	conserved
1	13775000	13960000	ID_0.01_67	-0.882971	31120180	conserved
1	13960000	14195000	ID_0.01_68	-0.194639	51,160,44	altered
1	14195000	14285000	ID_0.01_69	-0.0848336	31120180	altered
1	14285000	14440000	ID_0.01_70	-0.339165	51,160,44	conserved
1	14440000	14610000	ID_0.01_71	0.0668197	31120180	conserved
1	14610000	14685000	ID_0.01_72	0.261332	51,160,44	conserved
1	14685000	14820000	ID_0.01_73	0.0899669	31120180	conserved
1	14820000	14925000	ID_0.01_74	0.272137	51,160,44	conserved
1	14925000	15250000	ID_0.01_75	-0.00519212	31120180	conserved
1	15250000	15645000	ID_0.01_76	-0.306746	51,160,44	altered
1	15645000	15790000	ID_0.01_77	-0.194502	31120180	conserved
1	15790000	15845000	ID_0.01_78	-0.361867	51,160,44	altered
1	15845000	15945000	ID_0.01_79	-0.359758	31120180	altered
1	15945000	16095000	ID_0.01_80	-0.0334865	51,160,44	altered
1	16095000	16695000	ID_0.01_81	-0.474084	31120180	altered
1	16695000	16860000	ID_0.01_82	-0.330735	51,160,44	conserved
1	16860000	16920000	ID_0.01_83	-0.693276	31120180	altered
1	16920000	17200000	ID_0.01_84	-0.65214	51,160,44	altered
1	17200000	17340000	ID_0.01_85	-0.817012	31120180	altered
1	17340000	17380000	ID_0.01_86	-0.612624	51,160,44	altered
1	17380000	17565000	ID_0.01_87	-0.637313	31120180	altered
1	17565000	17935000	ID_0.01_88	-0.466757	51,160,44	altered
1	17935000	17990000	ID_0.01_89	-0.592404	31120180	altered
1	17990000	18245000	ID_0.01_90	-0.643446	51,160,44	conserved
1	18245000	18435000	ID_0.01_91	-0.287757	31120180	conserved
1	18435000	18720000	ID_0.01_92	-0.457737	51,160,44	altered
1	18720000	18915000	ID_0.01_93	-0.256537	31120180	conserved
1	18915000	19200000	ID_0.01_94	-0.537813	51,160,44	conserved
1	19200000	19405000	ID_0.01_95	-0.569299	31120180	conserved
1	19405000	19640000	ID_0.01_96	-0.177717	51,160,44	conserved
1	19640000	19815000	ID_0.01_97	-0.423296	31120180	conserved
1	19815000	19845000	ID_0.01_98	-0.0762072	51,160,44	altered
1	19845000	19925000	ID_0.01_99	-0.0632214	31120180	altered
1	19925000	19990000	ID_0.01_100	-0.254754	51,160,44	altered
1	19990000	20320000	ID_0.01_101	-0.521072	31120180	altered
1	20320000	20480000	ID_0.01_102	-0.371361	51,160,44	altered
1	20480000	20825000	ID_0.01_103	-0.35998	31120180	altered
1	20825000	20990000	ID_0.01_104	-0.525375	51,160,44	conserved
1	20990000	21310000	ID_0.01_105	-0.501573	31120180	conserved
1	21310000	21540000	ID_0.01_106	1.21587	51,160,44	conserved
1	21540000	21740000	ID_0.01_107	-0.536173	31120180	altered
1	21740000	21830000	ID_0.01_108	-0.54746	51,160,44	altered
1	21830000	21910000	ID_0.01_109	-0.525728	31120180	altered
1	21910000	21940000	ID_0.01_110	-0.525003	51,160,44	altered
1	21940000	21980000	ID_0.01_111	-0.534692	31120180	altered
1	21980000	22140000	ID_0.01_112	-0.511801	51,160,44	altered
1	22140000	22470000	ID_0.01_113	-0.556718	31120180	altered
1	22470000	22605000	ID_0.01_114	-0.485906	51,160,44	conserved
1	22605000	22745000	ID_0.01_115	-0.375045	31120180	conserved
1	22745000	23250000	ID_0.01_116	-0.36222	51,160,44	altered
1	23250000	23535000	ID_0.01_117	-0.47615	31120180	altered
1	23535000	23605000	ID_0.01_118	0.0102314	51,160,44	altered
1	23605000	23695000	ID_0.01_119	-0.0833421	31120180	altered
1	23695000	23970000	ID_0.01_120	-0.0299896	51,160,44	altered
1	23970000	24000000	ID_0.01_121	-0.416597	31120180	altered
1	24000000	24290000	ID_0.01_122	-0.429295	51,160,44	altered
1	24290000	24365000	ID_0.01_123	-0.755738	31120180	conserved
1	24365000	24720000	ID_0.01_124	-0.776564	51,160,44	conserved
1	24720000	25585000	ID_0.01_125	-0.153962	31120180	altered
1	25585000	25645000	ID_0.01_126	-0.582513	51,160,44	conserved
1	25645000	25750000	ID_0.01_127	-0.563112	31120180	conserved
1	25750000	25855000	ID_0.01_128	-0.377026	51,160,44	conserved
1	25855000	26140000	ID_0.01_129	-0.338011	31120180	altered
1	26140000	26365000	ID_0.01_130	-0.527541	51,160,44	conserved
1	26365000	26500000	ID_0.01_131	-0.416813	31120180	conserved
1	26500000	26560000	ID_0.01_132	-0.297222	51,160,44	conserved
1	26560000	26655000	ID_0.01_133	-0.311295	31120180	conserved
1	26655000	26740000	ID_0.01_134	-0.467524	51,160,44	altered
1	26740000	26855000	ID_0.01_135	-0.418425	31120180	altered
1	26855000	26915000	ID_0.01_136	-0.527341	51,160,44	altered
1	26915000	27025000	ID_0.01_137	-0.43061	31120180	altered
1	27025000	27315000	ID_0.01_138	0.256222	51,160,44	conserved
1	27315000	27480000	ID_0.01_139	-0.618351	31120180	altered
1	27480000	27625000	ID_0.01_140	-0.386173	51,160,44	altered
1	27625000	27720000	ID_0.01_141	-0.451691	31120180	conserved
1	27720000	27930000	ID_0.01_142	-0.39203	51,160,44	conserved
1	27930000	27990000	ID_0.01_143	-0.528058	31120180	altered
1	27990000	28160000	ID_0.01_144	-0.451563	51,160,44	altered
1	28160000	28310000	ID_0.01_145	-0.176346	31120180	conserved
1	28310000	28440000	ID_0.01_146	-0.0681619	51,160,44	conserved
1	28440000	28830000	ID_0.01_147	-0.171671	31120180	altered
1	28830000	28965000	ID_0.01_148	-0.20615	51,160,44	conserved
1	28965000	29105000	ID_0.01_149	-0.429934	31120180	conserved
1	29105000	29195000	ID_0.01_150	-0.39081	51,160,44	conserved
1	29195000	29570000	ID_0.01_151	-0.366831	31120180	conserved
1	29570000	30030000	ID_0.01_152	-0.623888	51,160,44	conserved
1	30030000	30150000	ID_0.01_153	-0.493329	31120180	altered
1	30150000	30585000	ID_0.01_154	-0.421792	51,160,44	altered
1	30585000	30905000	ID_0.01_155	-0.537575	31120180	conserved
1	30905000	30930000	ID_0.01_156	-0.537804	51,160,44	altered
1	30930000	31190000	ID_0.01_157	-0.546739	31120180	altered
1	31190000	31255000	ID_0.01_158	-0.690838	51,160,44	conserved
1	31255000	31390000	ID_0.01_159	-0.474828	31120180	conserved
1	31390000	31650000	ID_0.01_160	-0.199673	51,160,44	conserved
1	31650000	31905000	ID_0.01_161	-0.432311	31120180	conserved
1	31905000	32015000	ID_0.01_162	-0.321859	51,160,44	altered
1	32015000	32110000	ID_0.01_163	-0.423369	31120180	conserved
1	32110000	32225000	ID_0.01_164	-0.507443	51,160,44	conserved
1	32225000	32420000	ID_0.01_165	-0.456035	31120180	altered
1	32420000	32480000	ID_0.01_166	0.110081	51,160,44	altered
1	32480000	32575000	ID_0.01_167	-0.0189879	31120180	altered
1	32575000	32645000	ID_0.01_168	-0.194429	51,160,44	altered
1	32645000	32710000	ID_0.01_169	-0.345493	31120180	altered
1	32710000	32860000	ID_0.01_170	-0.42995	51,160,44	conserved
1	32860000	33115000	ID_0.01_171	-0.45831	31120180	conserved
1	33115000	33160000	ID_0.01_172	-0.131097	51,160,44	conserved
1	33160000	33240000	ID_0.01_173	-0.147415	31120180	conserved
1	33240000	33285000	ID_0.01_174	-0.340129	51,160,44	altered
1	33285000	33345000	ID_0.01_175	-0.334147	31120180	altered
1	33345000	33720000	ID_0.01_176	-0.306814	51,160,44	altered
1	33720000	33945000	ID_0.01_177	-0.204705	31120180	conserved
1	33945000	34095000	ID_0.01_178	-0.27885	51,160,44	conserved
1	34095000	34230000	ID_0.01_179	-0.291498	31120180	altered
1	34230000	34630000	ID_0.01_180	-0.148858	51,160,44	altered
1	34630000	34765000	ID_0.01_181	-0.458066	31120180	altered
1	34765000	35000000	ID_0.01_182	-0.0117084	51,160,44	altered
1	35000000	35060000	ID_0.01_183	-0.164609	31120180	altered
1	35060000	35225000	ID_0.01_184	-0.184519	51,160,44	conserved
1	35225000	35305000	ID_0.01_185	-0.592277	31120180	conserved
1	35305000	35500000	ID_0.01_186	-0.447354	51,160,44	conserved
1	35500000	35555000	ID_0.01_187	-0.0707394	31120180	conserved
1	35555000	35580000	ID_0.01_188	-0.157371	51,160,44	altered
1	35580000	35615000	ID_0.01_189	-0.207732	31120180	altered
1	35615000	35735000	ID_0.01_190	-0.251469	51,160,44	altered
1	35735000	35915000	ID_0.01_191	0.127876	31120180	conserved
1	35915000	36025000	ID_0.01_192	0.0651833	51,160,44	conserved
1	36025000	36190000	ID_0.01_193	-0.151604	31120180	conserved
1	36190000	36275000	ID_0.01_194	-0.152528	51,160,44	altered
1	36275000	36390000	ID_0.01_195	-0.183378	31120180	altered
1	36390000	36550000	ID_0.01_196	0.219391	51,160,44	altered
1	36550000	36690000	ID_0.01_197	-0.445796	31120180	altered
1	36690000	36940000	ID_0.01_198	0.00761435	51,160,44	altered
1	36940000	37170000	ID_0.01_199	-0.591695	31120180	altered
1	37170000	37305000	ID_0.01_200	-0.157553	51,160,44	altered
1	37305000	37500000	ID_0.01_201	-0.0742232	31120180	conserved
1	37500000	37715000	ID_0.01_202	-0.416825	51,160,44	altered
1	37715000	38065000	ID_0.01_203	-0.0535294	31120180	conserved
1	38065000	38155000	ID_0.01_204	-0.29644	51,160,44	conserved
1	38155000	38225000	ID_0.01_205	-0.426705	31120180	altered
1	38225000	38270000	ID_0.01_206	-0.338625	51,160,44	altered
1	38270000	38500000	ID_0.01_207	-0.321061	31120180	altered
1	38500000	38685000	ID_0.01_208	-0.601234	51,160,44	altered
1	38685000	38850000	ID_0.01_209	-0.254484	31120180	altered
1	38850000	38900000	ID_0.01_210	-0.114799	51,160,44	altered
1	38900000	39040000	ID_0.01_211	-0.07924	31120180	altered
1	39040000	39200000	ID_0.01_212	-0.15581	51,160,44	altered
1	39200000	39285000	ID_0.01_213	-0.0937882	31120180	altered
1	39285000	39555000	ID_0.01_214	-0.354506	51,160,44	conserved
1	39555000	39735000	ID_0.01_215	-0.241067	31120180	conserved
1	39735000	40040000	ID_0.01_216	0.788239	51,160,44	altered
1	40040000	40205000	ID_0.01_217	-0.37961	31120180	altered
1	40205000	40280000	ID_0.01_218	-0.387879	51,160,44	altered
1	40280000	40385000	ID_0.01_219	-0.363556	31120180	altered
1	40385000	40505000	ID_0.01_220	-0.00608462	51,160,44	altered
1	40505000	40835000	ID_0.01_221	-0.287796	31120180	altered
1	40835000	40915000	ID_0.01_222	0.00840794	51,160,44	altered
1	40915000	41000000	ID_0.01_223	-0.0396499	31120180	conserved
1	41000000	41145000	ID_0.01_224	-0.211838	51,160,44	altered
1	41145000	41315000	ID_0.01_225	-0.0232711	31120180	altered
1	41315000	41710000	ID_0.01_226	-0.433229	51,160,44	altered
1	41710000	41980000	ID_0.01_227	-0.420356	31120180	conserved
1	41980000	42385000	ID_0.01_228	-0.592491	51,160,44	altered
1	42385000	42500000	ID_0.01_229	-0.106586	31120180	altered
1	42500000	42640000	ID_0.01_230	-0.0947563	51,160,44	altered
1	42640000	42800000	ID_0.01_231	-0.207376	31120180	altered
1	42800000	42945000	ID_0.01_232	0.0400031	51,160,44	altered
1	42945000	43230000	ID_0.01_233	-0.0835802	31120180	altered
1	43230000	43320000	ID_0.01_234	-0.289764	51,160,44	altered
1	43320000	43390000	ID_0.01_235	-0.211099	31120180	altered
1	43390000	43690000	ID_0.01_236	-0.326273	51,160,44	altered
1	43690000	43920000	ID_0.01_237	-0.406839	31120180	altered
1	43920000	43990000	ID_0.01_238	-0.419907	51,160,44	conserved
1	43990000	44500000	ID_0.01_239	-0.451055	31120180	altered
1	44500000	44680000	ID_0.01_240	-0.598635	51,160,44	conserved
1	44680000	45205000	ID_0.01_241	-0.331182	31120180	altered
1	45205000	45260000	ID_0.01_242	-0.583024	51,160,44	altered
1	45260000	45480000	ID_0.01_243	-0.615943	31120180	conserved
1	45480000	45765000	ID_0.01_244	-0.39666	51,160,44	conserved
1	45765000	45955000	ID_0.01_245	-0.495162	31120180	altered
1	45955000	46050000	ID_0.01_246	-0.377387	51,160,44	altered
1	46050000	46155000	ID_0.01_247	-0.304964	31120180	conserved
1	46155000	46215000	ID_0.01_248	0.142311	51,160,44	conserved
1	46215000	46505000	ID_0.01_249	0.271161	31120180	altered
1	46505000	46700000	ID_0.01_250	0.357349	51,160,44	altered
1	46700000	46865000	ID_0.01_251	-0.516661	31120180	altered
1	46865000	47000000	ID_0.01_252	-0.66679	51,160,44	conserved
1	47000000	47265000	ID_0.01_253	-0.479454	31120180	altered
1	47265000	47390000	ID_0.01_254	-0.633846	51,160,44	altered
1	47390000	47600000	ID_0.01_255	-0.695365	31120180	altered
1	47600000	47890000	ID_0.01_256	-0.748336	51,160,44	altered
1	47890000	47970000	ID_0.01_257	-0.528782	31120180	altered
1	47970000	48205000	ID_0.01_258	-0.390765	51,160,44	altered
1	48205000	48435000	ID_0.01_259	-0.526054	31120180	conserved
1	48435000	48560000	ID_0.01_260	-0.307198	51,160,44	conserved
1	48560000	48665000	ID_0.01_261	-0.342259	31120180	altered
1	48665000	48960000	ID_0.01_262	-0.328603	51,160,44	altered
1	48960000	49000000	ID_0.01_263	-0.0262823	31120180	altered
1	49000000	49150000	ID_0.01_264	-0.0658981	51,160,44	conserved
1	49150000	49240000	ID_0.01_265	0.177382	31120180	conserved
1	49240000	49535000	ID_0.01_266	0.054074	51,160,44	altered
1	49535000	49600000	ID_0.01_267	-0.046853	31120180	altered
1	49600000	49635000	ID_0.01_268	-0.0174571	51,160,44	altered
1	49635000	49780000	ID_0.01_269	-0.00930022	31120180	altered
1	49780000	49990000	ID_0.01_270	0.0426619	51,160,44	altered
1	49990000	50050000	ID_0.01_271	-0.243161	31120180	altered
1	50050000	50220000	ID_0.01_272	-0.251687	51,160,44	altered
1	50220000	50295000	ID_0.01_273	-0.138569	31120180	altered
1	50295000	50360000	ID_0.01_274	-0.212124	51,160,44	altered
1	50360000	50415000	ID_0.01_275	-0.320076	31120180	altered
1	50415000	50575000	ID_0.01_276	-0.244357	51,160,44	altered
1	50575000	50825000	ID_0.01_277	0.0841362	31120180	conserved
1	50825000	51230000	ID_0.01_278	-0.678244	51,160,44	conserved
1	51230000	51375000	ID_0.01_279	-0.156108	31120180	altered
1	51375000	51485000	ID_0.01_280	-0.15193	51,160,44	altered
1	51485000	51645000	ID_0.01_281	-0.235288	31120180	altered
1	51645000	51765000	ID_0.01_282	-0.402662	51,160,44	altered
1	51765000	51885000	ID_0.01_283	-0.253333	31120180	altered
1	51885000	51990000	ID_0.01_284	0.0760478	51,160,44	altered
1	51990000	52350000	ID_0.01_285	0.108331	31120180	conserved
1	52350000	52495000	ID_0.01_286	-0.224248	51,160,44	conserved
1	52495000	52525000	ID_0.01_287	-0.351596	31120180	altered
1	52525000	52610000	ID_0.01_288	-0.373286	51,160,44	altered
1	52610000	52815000	ID_0.01_289	-0.239371	31120180	conserved
1	52815000	52870000	ID_0.01_290	-0.204848	51,160,44	altered
1	52870000	53020000	ID_0.01_291	-0.0834447	31120180	altered
1	53020000	53195000	ID_0.01_292	-0.0249182	51,160,44	altered
1	53195000	53395000	ID_0.01_293	-0.38106	31120180	altered
1	53395000	53535000	ID_0.01_294	-0.124979	51,160,44	conserved
1	53535000	53705000	ID_0.01_295	-0.376944	31120180	conserved
1	53705000	53950000	ID_0.01_296	-0.463856	51,160,44	conserved
1	53950000	54170000	ID_0.01_297	-0.483771	31120180	conserved
1	54170000	54300000	ID_0.01_298	-0.248931	51,160,44	conserved
1	54300000	54450000	ID_0.01_299	-0.162636	31120180	conserved
1	54450000	54665000	ID_0.01_300	-0.0712055	51,160,44	altered
1	54665000	54875000	ID_0.01_301	-0.348877	31120180	altered
1	54875000	55410000	ID_0.01_302	-0.396521	51,160,44	altered
1	55410000	55505000	ID_0.01_303	-0.51285	31120180	altered
1	55505000	55765000	ID_0.01_304	-0.400776	51,160,44	conserved
1	55765000	56030000	ID_0.01_305	-0.341324	31120180	conserved
1	56030000	56550000	ID_0.01_306	-0.203399	51,160,44	altered
1	56550000	56565000	ID_0.01_307	-0.035965	31120180	altered
1	56565000	56845000	ID_0.01_308	-0.013633	51,160,44	conserved
1	56845000	56930000	ID_0.01_309	-0.0142398	31120180	altered
1	56930000	57050000	ID_0.01_310	0.196775	51,160,44	altered
1	57050000	57180000	ID_0.01_311	-0.292043	31120180	altered
1	57180000	57300000	ID_0.01_312	0.056148	51,160,44	altered
1	57300000	57400000	ID_0.01_313	-0.293011	31120180	conserved
1	57400000	57525000	ID_0.01_314	0.0786657	51,160,44	altered
1	57525000	57720000	ID_0.01_315	0.555169	31120180	altered
1	57720000	57790000	ID_0.01_316	0.810718	51,160,44	altered
1	57790000	57890000	ID_0.01_317	0.585356	31120180	conserved
1	57890000	58030000	ID_0.01_318	-0.034247	51,160,44	altered
1	58030000	58050000	ID_0.01_319	0.117979	31120180	altered
1	58050000	58425000	ID_0.01_320	0.12125	51,160,44	altered
1	58425000	58500000	ID_0.01_321	0.231032	31120180	altered
1	58500000	58715000	ID_0.01_322	0.165067	51,160,44	altered
1	58715000	58935000	ID_0.01_323	-0.235388	31120180	altered
1	58935000	59250000	ID_0.01_324	-0.070211	51,160,44	altered
1	59250000	59380000	ID_0.01_325	-0.137122	31120180	altered
1	59380000	59530000	ID_0.01_326	-0.00646444	51,160,44	altered
1	59530000	59635000	ID_0.01_327	0.0415452	31120180	altered
1	59635000	59760000	ID_0.01_328	0.100025	51,160,44	altered
1	59760000	59980000	ID_0.01_329	-0.0015248	31120180	altered
1	59980000	60060000	ID_0.01_330	0.0517625	51,160,44	altered
1	60060000	60165000	ID_0.01_331	0.0659846	31120180	altered
1	60165000	60235000	ID_0.01_332	-0.0922013	51,160,44	conserved
1	60235000	60435000	ID_0.01_333	-0.116276	31120180	altered
1	60435000	60695000	ID_0.01_334	-0.396859	51,160,44	altered
1	60695000	60745000	ID_0.01_335	0.287772	31120180	altered
1	60745000	61030000	ID_0.01_336	0.202781	51,160,44	altered
1	61030000	61130000	ID_0.01_337	0.0650737	31120180	altered
1	61130000	61215000	ID_0.01_338	0.206431	51,160,44	altered
1	61215000	61320000	ID_0.01_339	0.182458	31120180	conserved
1	61320000	61435000	ID_0.01_340	-0.0682723	51,160,44	conserved
1	61435000	61515000	ID_0.01_341	0.647138	31120180	conserved
1	61515000	61650000	ID_0.01_342	0.189762	51,160,44	conserved
1	61650000	61805000	ID_0.01_343	2.43106	31120180	conserved
1	61805000	61925000	ID_0.01_344	1.09172	51,160,44	conserved
1	61925000	61980000	ID_0.01_345	0.0957132	31120180	altered
1	61980000	62060000	ID_0.01_346	0.0440341	51,160,44	altered
1	62060000	62210000	ID_0.01_347	-0.0288121	31120180	altered
1	62210000	62320000	ID_0.01_348	-0.0006449	51,160,44	altered
1	62320000	62645000	ID_0.01_349	-0.155126	31120180	conserved
1	62645000	62880000	ID_0.01_350	-0.543454	51,160,44	conserved
1	62880000	63250000	ID_0.01_351	-0.29518	31120180	altered
1	63250000	63685000	ID_0.01_352	-0.274573	51,160,44	altered
1	63685000	63835000	ID_0.01_353	0.0551886	31120180	altered
1	63835000	63990000	ID_0.01_354	-0.130896	51,160,44	altered
1	63990000	64060000	ID_0.01_355	-0.0877984	31120180	altered
1	64060000	64165000	ID_0.01_356	-0.182216	51,160,44	altered
1	64165000	64380000	ID_0.01_357	-0.140089	31120180	altered
1	64380000	64610000	ID_0.01_358	0.312635	51,160,44	altered
1	64610000	64730000	ID_0.01_359	0.0659076	31120180	altered
1	64730000	64815000	ID_0.01_360	-0.409111	51,160,44	altered
1	64815000	64930000	ID_0.01_361	0.0129453	31120180	altered
1	64930000	65155000	ID_0.01_362	0.167351	51,160,44	conserved
1	65155000	65210000	ID_0.01_363	0.499533	31120180	altered
1	65210000	65305000	ID_0.01_364	0.549604	51,160,44	altered
1	65305000	65440000	ID_0.01_365	-0.00945607	31120180	conserved
1	65440000	65530000	ID_0.01_366	0.116552	51,160,44	conserved
1	65530000	65615000	ID_0.01_367	-0.238993	31120180	conserved
1	65615000	65720000	ID_0.01_368	0.139289	51,160,44	conserved
1	65720000	65915000	ID_0.01_369	0.199433	31120180	conserved
1	65915000	66155000	ID_0.01_370	-0.0325965	51,160,44	conserved
1	66155000	66420000	ID_0.01_371	-0.128915	31120180	conserved
1	66420000	66640000	ID_0.01_372	0.049196	51,160,44	altered
1	66640000	66710000	ID_0.01_373	0.871842	31120180	altered
1	66710000	66920000	ID_0.01_374	0.187753	51,160,44	conserved
1	66920000	66995000	ID_0.01_375	0.161542	31120180	altered
1	66995000	67220000	ID_0.01_376	0.219445	51,160,44	altered
1	67220000	67380000	ID_0.01_377	-0.073014	31120180	conserved
1	67380000	67520000	ID_0.01_378	0.139897	51,160,44	conserved
1	67520000	67630000	ID_0.01_379	0.220548	31120180	altered
1	67630000	67980000	ID_0.01_380	-0.248194	51,160,44	conserved
1	67980000	68230000	ID_0.01_381	-0.435675	31120180	altered
1	68230000	68320000	ID_0.01_382	-0.109628	51,160,44	conserved
1	68320000	68580000	ID_0.01_383	0.0690058	31120180	conserved
1	68580000	68700000	ID_0.01_384	-0.409017	51,160,44	altered
1	68700000	68820000	ID_0.01_385	0.524828	31120180	altered
1	68820000	68970000	ID_0.01_386	-0.0107039	51,160,44	altered
1	68970000	69055000	ID_0.01_387	-0.0559915	31120180	altered
1	69055000	69365000	ID_0.01_388	-0.0532225	51,160,44	altered
1	69365000	69545000	ID_0.01_389	-0.11883	31120180	conserved
1	69545000	69820000	ID_0.01_390	-0.08352	51,160,44	altered
1	69820000	69885000	ID_0.01_391	-0.0070916	31120180	altered
1	69885000	70035000	ID_0.01_392	-0.0202674	51,160,44	altered
1	70035000	70345000	ID_0.01_393	-0.0724498	31120180	altered
1	70345000	70395000	ID_0.01_394	0.242341	51,160,44	altered
1	70395000	70610000	ID_0.01_395	0.163798	31120180	conserved
1	70610000	70820000	ID_0.01_396	0.181897	51,160,44	altered
1	70820000	70895000	ID_0.01_397	0.25779	31120180	altered
1	70895000	70985000	ID_0.01_398	-0.0534446	51,160,44	conserved
1	70985000	71090000	ID_0.01_399	-0.299112	31120180	altered
1	71090000	71180000	ID_0.01_400	-0.131487	51,160,44	altered
1	71180000	71210000	ID_0.01_401	-0.093604	31120180	altered
1	71210000	71240000	ID_0.01_402	-0.0743453	51,160,44	altered
1	71240000	71360000	ID_0.01_403	-0.0721926	31120180	altered
1	71360000	71550000	ID_0.01_404	0.0971335	51,160,44	altered
1	71550000	71835000	ID_0.01_405	-0.471739	31120180	conserved
1	71835000	71860000	ID_0.01_406	0.255504	51,160,44	conserved
1	71860000	72050000	ID_0.01_407	0.280988	31120180	conserved
1	72050000	72325000	ID_0.01_408	0.1688	51,160,44	altered
1	72325000	72650000	ID_0.01_409	0.58925	31120180	altered
1	72650000	72750000	ID_0.01_410	0.545329	51,160,44	conserved
1	72750000	72825000	ID_0.01_411	-0.452961	31120180	conserved
1	72825000	73015000	ID_0.01_412	-0.390305	51,160,44	altered
1	73015000	73120000	ID_0.01_413	0.284591	31120180	altered
1	73120000	73270000	ID_0.01_414	0.175693	51,160,44	altered
1	73270000	73330000	ID_0.01_415	0.049661	31120180	conserved
1	73330000	73595000	ID_0.01_416	0.00208094	51,160,44	conserved
1	73595000	74000000	ID_0.01_417	-0.146265	31120180	altered
1	74000000	74140000	ID_0.01_418	0.110664	51,160,44	altered
1	74140000	74385000	ID_0.01_419	-0.0269395	31120180	altered
1	74385000	74470000	ID_0.01_420	0.15953	51,160,44	altered
1	74470000	74665000	ID_0.01_421	-0.13963	31120180	altered
1	74665000	74820000	ID_0.01_422	0.10952	51,160,44	altered
1	74820000	74940000	ID_0.01_423	0.421677	31120180	conserved
1	74940000	75205000	ID_0.01_424	0.203763	51,160,44	conserved
1	75205000	75535000	ID_0.01_425	-0.413962	31120180	altered
1	75535000	75675000	ID_0.01_426	-0.0555686	51,160,44	altered
1	75675000	75875000	ID_0.01_427	-0.268842	31120180	altered
1	75875000	75955000	ID_0.01_428	0.254791	51,160,44	conserved
1	75955000	76100000	ID_0.01_429	0.362084	31120180	altered
1	76100000	76190000	ID_0.01_430	-0.273377	51,160,44	altered
1	76190000	76280000	ID_0.01_431	-0.316821	31120180	altered
1	76280000	76450000	ID_0.01_432	-0.29727	51,160,44	conserved
1	76450000	76615000	ID_0.01_433	0.0459613	31120180	conserved
1	76615000	76745000	ID_0.01_434	0.234981	51,160,44	altered
1	76745000	76895000	ID_0.01_435	0.899893	31120180	altered
1	76895000	77335000	ID_0.01_436	0.661411	51,160,44	conserved
1	77335000	77455000	ID_0.01_437	-0.0683216	31120180	altered
1	77455000	77610000	ID_0.01_438	0.313555	51,160,44	altered
1	77610000	78010000	ID_0.01_439	-0.471325	31120180	altered
1	78010000	78150000	ID_0.01_440	0.0523539	51,160,44	conserved
1	78150000	78225000	ID_0.01_441	0.0235281	31120180	conserved
1	78225000	78260000	ID_0.01_442	0.0891257	51,160,44	conserved
1	78260000	78410000	ID_0.01_443	0.0919766	31120180	altered
1	78410000	78440000	ID_0.01_444	0.285859	51,160,44	altered
1	78440000	78480000	ID_0.01_445	0.259999	31120180	altered
1	78480000	78615000	ID_0.01_446	0.154144	51,160,44	altered
1	78615000	79070000	ID_0.01_447	-0.479631	31120180	altered
1	79070000	79155000	ID_0.01_448	-0.174467	51,160,44	conserved
1	79155000	79310000	ID_0.01_449	-0.248326	31120180	conserved
1	79310000	79700000	ID_0.01_450	-0.228295	51,160,44	conserved
1	79700000	79980000	ID_0.01_451	-0.180937	31120180	altered
1	79980000	80365000	ID_0.01_452	-0.145201	51,160,44	altered
1	80365000	80435000	ID_0.01_453	-0.119006	31120180	altered
1	80435000	81060000	ID_0.01_454	-0.0978192	51,160,44	altered
1	81060000	81125000	ID_0.01_455	0.0213261	31120180	altered
1	81125000	81210000	ID_0.01_456	0.0974478	51,160,44	altered
1	81210000	81445000	ID_0.01_457	0.0463411	31120180	altered
1	81445000	81610000	ID_0.01_458	0.09678	51,160,44	conserved
1	81610000	81705000	ID_0.01_459	0.0767502	31120180	altered
1	81705000	81765000	ID_0.01_460	-0.00958883	51,160,44	altered
1	81765000	82260000	ID_0.01_461	-0.0509365	31120180	altered
1	82260000	82500000	ID_0.01_462	-0.271723	51,160,44	conserved
1	82500000	82725000	ID_0.01_463	0.101744	31120180	altered
1	82725000	82860000	ID_0.01_464	0.0416566	51,160,44	altered
1	82860000	82955000	ID_0.01_465	0.00983062	31120180	altered
1	82955000	83100000	ID_0.01_466	0.0434508	51,160,44	altered
1	83100000	83685000	ID_0.01_467	0.142739	31120180	altered
1	83685000	84160000	ID_0.01_468	-0.809716	51,160,44	altered
1	84160000	84330000	ID_0.01_469	-0.106175	31120180	altered
1	84330000	84465000	ID_0.01_470	-0.363328	51,160,44	altered
1	84465000	84545000	ID_0.01_471	0.250268	31120180	altered
1	84545000	84600000	ID_0.01_472	0.224134	51,160,44	conserved
1	84600000	84610000	ID_0.01_473	0.259581	31120180	altered
1	84610000	84765000	ID_0.01_474	0.2614	51,160,44	conserved
1	84765000	84900000	ID_0.01_475	0.270783	31120180	conserved
1	84900000	85040000	ID_0.01_476	-0.0888086	51,160,44	altered
1	85040000	85085000	ID_0.01_477	0.374378	31120180	altered
1	85085000	85240000	ID_0.01_478	0.252097	51,160,44	altered
1	85240000	85410000	ID_0.01_479	-0.271761	31120180	conserved
1	85410000	85745000	ID_0.01_480	-0.3546	51,160,44	conserved
1	85745000	85930000	ID_0.01_481	-0.268908	31120180	conserved
1	85930000	86175000	ID_0.01_482	0.435816	51,160,44	altered
1	86175000	86810000	ID_0.01_483	-0.0717453	31120180	altered
1	86810000	86975000	ID_0.01_484	-0.0991375	51,160,44	altered
1	86975000	87147500	ID_0.01_485	0.0131583	31120180	altered
1	87147500	87225000	ID_0.01_486	-0.229381	51,160,44	conserved
1	87225000	87580000	ID_0.01_487	0.0742771	31120180	conserved
1	87580000	87795000	ID_0.01_488	-0.253538	51,160,44	conserved
1	87795000	87890000	ID_0.01_489	0.00426225	31120180	altered
1	87890000	88140000	ID_0.01_490	-0.0887745	51,160,44	conserved
1	88140000	88315000	ID_0.01_491	0.156216	31120180	altered
1	88315000	88425000	ID_0.01_492	0.932764	51,160,44	altered
1	88425000	88510000	ID_0.01_493	0.468672	31120180	altered
1	88510000	88645000	ID_0.01_494	0.606439	51,160,44	altered
1	88645000	88770000	ID_0.01_495	0.325424	31120180	conserved
1	88770000	88925000	ID_0.01_496	0.181495	51,160,44	altered
1	88925000	89090000	ID_0.01_497	0.318683	31120180	altered
1	89090000	89360000	ID_0.01_498	0.0381902	51,160,44	conserved
1	89360000	89460000	ID_0.01_499	-0.243095	31120180	conserved
1	89460000	89670000	ID_0.01_500	-0.434173	51,160,44	altered
1	89670000	89825000	ID_0.01_501	-0.062969	31120180	conserved
1	89825000	89835000	ID_0.01_502	-0.335433	51,160,44	altered
1	89835000	89915000	ID_0.01_503	-0.325405	31120180	conserved
1	89915000	90100000	ID_0.01_504	-0.400562	51,160,44	conserved
1	90100000	90230000	ID_0.01_505	0.324048	31120180	conserved
1	90230000	90470000	ID_0.01_506	0.0670916	51,160,44	conserved
1	90470000	90580000	ID_0.01_507	-0.209952	31120180	conserved
1	90580000	90915000	ID_0.01_508	-0.226968	51,160,44	altered
1	90915000	91070000	ID_0.01_509	0.126297	31120180	altered
1	91070000	91165000	ID_0.01_510	0.244921	51,160,44	altered
1	91165000	91320000	ID_0.01_511	0.074957	31120180	altered
1	91320000	91500000	ID_0.01_512	0.177309	51,160,44	conserved
1	91500000	91725000	ID_0.01_513	-0.195195	31120180	altered
1	91725000	91965000	ID_0.01_514	-0.313757	51,160,44	altered
1	91965000	92395000	ID_0.01_515	-0.323354	31120180	conserved
1	92395000	92635000	ID_0.01_516	-0.2523	51,160,44	altered
1	92635000	92850000	ID_0.01_517	0.17114	31120180	altered
1	92850000	93055000	ID_0.01_518	-0.20099	51,160,44	altered
1	93055000	93470000	ID_0.01_519	-0.0953735	31120180	altered
1	93470000	93545000	ID_0.01_520	-0.0443388	51,160,44	conserved
1	93545000	93655000	ID_0.01_521	-0.0448125	31120180	conserved
1	93655000	93765000	ID_0.01_522	0.265828	51,160,44	conserved
1	93765000	93900000	ID_0.01_523	0.0794484	31120180	conserved
1	93900000	94085000	ID_0.01_524	-0.0733885	51,160,44	conserved
1	94085000	94315000	ID_0.01_525	0.225408	31120180	conserved
1	94315000	94490000	ID_0.01_526	-0.416588	51,160,44	altered
1	94490000	94710000	ID_0.01_527	-0.291012	31120180	altered
1	94710000	94805000	ID_0.01_528	0.328773	51,160,44	altered
1	94805000	94880000	ID_0.01_529	-0.214024	31120180	altered
1	94880000	94990000	ID_0.01_530	-0.17806	51,160,44	altered
1	94990000	95065000	ID_0.01_531	-0.141705	31120180	altered
1	95065000	95265000	ID_0.01_532	-0.0828415	51,160,44	altered
1	95265000	95390000	ID_0.01_533	-0.240894	31120180	conserved
1	95390000	95535000	ID_0.01_534	0.340596	51,160,44	conserved
1	95535000	95750000	ID_0.01_535	-0.16651	31120180	altered
1	95750000	95775000	ID_0.01_536	-0.236055	51,160,44	altered
1	95775000	95915000	ID_0.01_537	-0.245199	31120180	altered
1	95915000	95970000	ID_0.01_538	-0.0350727	51,160,44	altered
1	95970000	96185000	ID_0.01_539	-0.0806947	31120180	altered
1	96185000	96530000	ID_0.01_540	0.092253	51,160,44	altered
1	96530000	96870000	ID_0.01_541	-0.0577506	31120180	altered
1	96870000	97180000	ID_0.01_542	-0.109672	51,160,44	altered
1	97180000	97370000	ID_0.01_543	-0.0288748	31120180	altered
1	97370000	97405000	ID_0.01_544	0.00283797	51,160,44	altered
1	97405000	97510000	ID_0.01_545	0.0123421	31120180	altered
1	97510000	97615000	ID_0.01_546	0.175084	51,160,44	altered
1	97615000	97745000	ID_0.01_547	0.20799	31120180	altered
1	97745000	97900000	ID_0.01_548	0.213486	51,160,44	altered
1	97900000	98140000	ID_0.01_549	0.290519	31120180	altered
1	98140000	98250000	ID_0.01_550	0.439186	51,160,44	altered
1	98250000	98385000	ID_0.01_551	0.311733	31120180	conserved
1	98385000	98520000	ID_0.01_552	0.510338	51,160,44	conserved
1	98520000	98580000	ID_0.01_553	-0.129439	31120180	altered
1	98580000	98785000	ID_0.01_554	0.130405	51,160,44	altered
1	98785000	98955000	ID_0.01_555	0.329171	31120180	altered
1	98955000	99125000	ID_0.01_556	-0.0844017	51,160,44	conserved
1	99125000	99270000	ID_0.01_557	0.0259905	31120180	altered
1	99270000	99470000	ID_0.01_558	-0.00940583	51,160,44	altered
1	99470000	99645000	ID_0.01_559	0.205299	31120180	conserved
1	99645000	99945000	ID_0.01_560	-0.174798	51,160,44	conserved
1	99945000	100505000	ID_0.01_561	-0.0716279	31120180	altered
1	100505000	100600000	ID_0.01_562	0.463967	51,160,44	conserved
1	100600000	100715000	ID_0.01_563	0.436891	31120180	altered
1	100715000	100815000	ID_0.01_564	0.0755935	51,160,44	altered
1	100815000	100925000	ID_0.01_565	0.142232	31120180	conserved
1	100925000	101030000	ID_0.01_566	0.0473901	51,160,44	conserved
1	101030000	101360000	ID_0.01_567	0.0142464	31120180	altered
1	101360000	101615000	ID_0.01_568	-0.338443	51,160,44	altered
1	101615000	101760000	ID_0.01_569	0.80916	31120180	conserved
1	101760000	101905000	ID_0.01_570	-0.206632	51,160,44	conserved
1	101905000	102095000	ID_0.01_571	-0.12889	31120180	conserved
1	102095000	102465000	ID_0.01_572	0.164326	51,160,44	altered
1	102465000	102795000	ID_0.01_573	-0.0333383	31120180	conserved
1	102795000	103005000	ID_0.01_574	-0.0265896	51,160,44	altered
1	103005000	103265000	ID_0.01_575	-0.0389308	31120180	conserved
1	103265000	103575000	ID_0.01_576	-0.0723147	51,160,44	altered
1	103575000	104065000	ID_0.01_577	0.0787409	31120180	altered
1	104065000	104165000	ID_0.01_578	-0.369715	51,160,44	altered
1	104165000	104300000	ID_0.01_579	-0.873673	31120180	conserved
1	104300000	104430000	ID_0.01_580	-0.841223	51,160,44	altered
1	104430000	104910000	ID_0.01_581	-0.267247	31120180	altered
1	104910000	105145000	ID_0.01_582	-0.0948505	51,160,44	conserved
1	105145000	105910000	ID_0.01_583	-0.276374	31120180	altered
1	105910000	106065000	ID_0.01_584	-0.0395743	51,160,44	altered
1	106065000	106290000	ID_0.01_585	-0.0245074	31120180	altered
1	106290000	106405000	ID_0.01_586	-0.138775	51,160,44	altered
1	106405000	106480000	ID_0.01_587	-0.22003	31120180	altered
1	106480000	106755000	ID_0.01_588	-0.201117	51,160,44	conserved
1	106755000	106855000	ID_0.01_589	-0.0538456	31120180	conserved
1	106855000	107185000	ID_0.01_590	-0.121235	51,160,44	altered
1	107185000	107400000	ID_0.01_591	-0.0316742	31120180	altered
1	107400000	107590000	ID_0.01_592	0.0427943	51,160,44	altered
1	107590000	107685000	ID_0.01_593	-0.0131696	31120180	conserved
1	107685000	107790000	ID_0.01_594	-0.11931	51,160,44	conserved
1	107790000	107890000	ID_0.01_595	0.691384	31120180	conserved
1	107890000	108095000	ID_0.01_596	0.908224	51,160,44	conserved
1	108095000	108310000	ID_0.01_597	-0.0281096	31120180	conserved
1	108310000	108515000	ID_0.01_598	-0.292746	51,160,44	altered
1	108515000	108675000	ID_0.01_599	0.41896	31120180	altered
1	108675000	108760000	ID_0.01_600	-0.353001	51,160,44	conserved
1	108760000	108855000	ID_0.01_601	-0.729446	31120180	altered
1	108855000	108910000	ID_0.01_602	-0.690346	51,160,44	altered
1	108910000	109035000	ID_0.01_603	-0.798241	31120180	altered
1	109035000	109185000	ID_0.01_604	-0.702179	51,160,44	altered
1	109185000	109355000	ID_0.01_605	-0.0545104	31120180	conserved
1	109355000	109585000	ID_0.01_606	0.623719	51,160,44	altered
1	109585000	109660000	ID_0.01_607	0.0106844	31120180	altered
1	109660000	109760000	ID_0.01_608	-0.247465	51,160,44	conserved
1	109760000	109975000	ID_0.01_609	-0.303982	31120180	altered
1	109975000	110025000	ID_0.01_610	-0.114442	51,160,44	altered
1	110025000	110080000	ID_0.01_611	-0.270183	31120180	conserved
1	110080000	110200000	ID_0.01_612	-0.290309	51,160,44	conserved
1	110200000	110615000	ID_0.01_613	-0.34897	31120180	altered
1	110615000	110745000	ID_0.01_614	-0.268288	51,160,44	altered
1	110745000	110880000	ID_0.01_615	-0.370103	31120180	altered
1	110880000	111020000	ID_0.01_616	0.118397	51,160,44	altered
1	111020000	111150000	ID_0.01_617	-0.33268	31120180	altered
1	111150000	111360000	ID_0.01_618	-0.0332416	51,160,44	conserved
1	111360000	111505000	ID_0.01_619	-0.370749	31120180	altered
1	111505000	111580000	ID_0.01_620	-0.277851	51,160,44	altered
1	111580000	111775000	ID_0.01_621	-0.356653	31120180	altered
1	111775000	111890000	ID_0.01_622	-0.231012	51,160,44	altered
1	111890000	111920000	ID_0.01_623	-0.334829	31120180	altered
1	111920000	111955000	ID_0.01_624	-0.313618	51,160,44	altered
1	111955000	112160000	ID_0.01_625	-0.314675	31120180	altered
1	112160000	112320000	ID_0.01_626	0.377194	51,160,44	altered
1	112320000	112545000	ID_0.01_627	-0.235344	31120180	conserved
1	112545000	112645000	ID_0.01_628	-0.29364	51,160,44	altered
1	112645000	112720000	ID_0.01_629	-0.174896	31120180	altered
1	112720000	112785000	ID_0.01_630	-0.257545	51,160,44	altered
1	112785000	112900000	ID_0.01_631	-0.273902	31120180	altered
1	112900000	113020000	ID_0.01_632	-0.257669	51,160,44	altered
1	113020000	113160000	ID_0.01_633	0.0021801	31120180	altered
1	113160000	113260000	ID_0.01_634	0.0120857	51,160,44	conserved
1	113260000	113345000	ID_0.01_635	-0.551501	31120180	conserved
1	113345000	113690000	ID_0.01_636	-0.484919	51,160,44	altered
1	113690000	113860000	ID_0.01_637	-0.429466	31120180	conserved
1	113860000	113915000	ID_0.01_638	0.0408511	51,160,44	conserved
1	113915000	114220000	ID_0.01_639	-0.0358859	31120180	altered
1	114220000	114295000	ID_0.01_640	-0.0578477	51,160,44	conserved
1	114295000	114360000	ID_0.01_641	0.160778	31120180	conserved
1	114360000	114540000	ID_0.01_642	0.273042	51,160,44	conserved
1	114540000	114745000	ID_0.01_643	-0.433528	31120180	altered
1	114745000	114885000	ID_0.01_644	-0.104476	51,160,44	altered
1	114885000	115055000	ID_0.01_645	-0.183307	31120180	conserved
1	115055000	115125000	ID_0.01_646	0.120205	51,160,44	conserved
1	115125000	115345000	ID_0.01_647	0.0656121	31120180	conserved
1	115345000	115520000	ID_0.01_648	-0.159089	51,160,44	conserved
1	115520000	115660000	ID_0.01_649	-0.186954	31120180	conserved
1	115660000	116135000	ID_0.01_650	-0.179247	51,160,44	altered
1	116135000	116355000	ID_0.01_651	-0.36864	31120180	altered
1	116355000	116680000	ID_0.01_652	-0.00919001	51,160,44	altered
1	116680000	117045000	ID_0.01_653	-0.365344	31120180	altered
1	117045000	117115000	ID_0.01_654	-0.324183	51,160,44	conserved
1	117115000	117280000	ID_0.01_655	-0.504927	31120180	altered
1	117280000	117385000	ID_0.01_656	-0.182245	51,160,44	altered
1	117385000	117600000	ID_0.01_657	0.107161	31120180	altered
1	117600000	117675000	ID_0.01_658	-0.195917	51,160,44	conserved
1	117675000	117810000	ID_0.01_659	0.0517095	31120180	conserved
1	117810000	117895000	ID_0.01_660	-0.0597178	51,160,44	altered
1	117895000	118055000	ID_0.01_661	-0.0209389	31120180	altered
1	118055000	118090000	ID_0.01_662	-0.023857	51,160,44	altered
1	118090000	118515000	ID_0.01_663	-0.0211795	31120180	altered
1	118515000	118695000	ID_0.01_664	0.0585378	51,160,44	conserved
1	118695000	118930000	ID_0.01_665	-0.0614468	31120180	altered
1	118930000	119070000	ID_0.01_666	-0.0557427	51,160,44	conserved
1	119070000	119275000	ID_0.01_667	-0.105034	31120180	altered
1	119275000	119520000	ID_0.01_668	-0.143772	51,160,44	altered
1	119520000	119685000	ID_0.01_669	-0.237498	31120180	altered
1	119685000	120115000	ID_0.01_670	-0.20774	51,160,44	altered
1	120115000	120255000	ID_0.01_671	-0.420299	31120180	altered
1	120255000	120355000	ID_0.01_672	-0.204907	51,160,44	altered
1	120355000	120385000	ID_0.01_673	-0.100437	31120180	altered
1	120385000	120680000	ID_0.01_674	-0.121992	51,160,44	conserved
1	120680000	120835000	ID_0.01_675	-0.894435	31120180	altered
1	120835000	120925000	ID_0.01_676	-0.925543	51,160,44	altered
1	120925000	121100000	ID_0.01_677	-1.02826	31120180	conserved
1	121100000	121350000	ID_0.01_678	-0.955866	51,160,44	conserved
1	121350000	121370000	ID_0.01_679	-0.72378	31120180	altered
1	121370000	121485000	ID_0.01_680	-0.719031	51,160,44	altered
1	121485000	142550000	ID_0.01_681	-1.02532	31120180	conserved
1	142550000	142715000	ID_0.01_682	-0.973234	51,160,44	conserved
1	142715000	142810000	ID_0.01_683	-0.898192	31120180	altered
1	142810000	142895000	ID_0.01_684	-0.931064	51,160,44	altered
1	142895000	143130000	ID_0.01_685	-0.956223	31120180	altered
1	143130000	143260000	ID_0.01_686	-0.971802	51,160,44	conserved
1	143260000	143395000	ID_0.01_687	-0.927652	31120180	conserved
1	143395000	143520000	ID_0.01_688	-0.918219	51,160,44	conserved
1	143520000	143750000	ID_0.01_689	-0.979688	31120180	conserved
1	143750000	143925000	ID_0.01_690	-1.04087	51,160,44	conserved
1	143925000	144085000	ID_0.01_691	-0.930193	31120180	conserved
1	144085000	144470000	ID_0.01_692	-1.0512	51,160,44	altered
1	144470000	144590000	ID_0.01_693	-0.955158	31120180	altered
1	144590000	144700000	ID_0.01_694	-0.93556	51,160,44	conserved
1	144700000	144830000	ID_0.01_695	-1.01074	31120180	conserved
1	144830000	145295000	ID_0.01_696	-0.886085	51,160,44	conserved
1	145295000	145380000	ID_0.01_697	-0.754418	31120180	conserved
1	145380000	145615000	ID_0.01_698	-0.78764	51,160,44	conserved
1	145615000	146010000	ID_0.01_699	-0.451019	31120180	altered
1	146010000	146335000	ID_0.01_700	-1.12034	51,160,44	conserved
1	146335000	146490000	ID_0.01_701	-0.988453	31120180	conserved
1	146490000	146635000	ID_0.01_702	-0.879896	51,160,44	altered
1	146635000	146715000	ID_0.01_703	-0.303702	31120180	altered
1	146715000	146745000	ID_0.01_704	-0.266698	51,160,44	altered
1	146745000	146870000	ID_0.01_705	-0.268859	31120180	altered
1	146870000	146955000	ID_0.01_706	-0.0814936	51,160,44	conserved
1	146955000	147075000	ID_0.01_707	-0.155906	31120180	altered
1	147075000	147200000	ID_0.01_708	0.320512	51,160,44	altered
1	147200000	147555000	ID_0.01_709	-0.157174	31120180	conserved
1	147555000	147725000	ID_0.01_710	-0.999503	51,160,44	conserved
1	147725000	148015000	ID_0.01_711	-0.948856	31120180	conserved
1	148015000	148215000	ID_0.01_712	-1.03542	51,160,44	conserved
1	148215000	148350000	ID_0.01_713	-1.03389	31120180	conserved
1	148350000	148540000	ID_0.01_714	-1.10136	51,160,44	conserved
1	148540000	148665000	ID_0.01_715	-1.01513	31120180	conserved
1	148665000	149030000	ID_0.01_716	-0.991188	51,160,44	conserved
1	149030000	149450000	ID_0.01_717	-0.833741	31120180	conserved
1	149450000	149585000	ID_0.01_718	-0.952861	51,160,44	conserved
1	149585000	149660000	ID_0.01_719	-0.948091	31120180	conserved
1	149660000	150040000	ID_0.01_720	-0.911107	51,160,44	conserved
1	150040000	150130000	ID_0.01_721	0.418086	31120180	altered
1	150130000	150330000	ID_0.01_722	0.391334	51,160,44	altered
1	150330000	150520000	ID_0.01_723	-0.0630944	31120180	conserved
1	150520000	150850000	ID_0.01_724	-0.207711	51,160,44	altered
1	150850000	150950000	ID_0.01_725	-0.105442	31120180	altered
1	150950000	151020000	ID_0.01_726	-0.354492	51,160,44	altered
1	151020000	151140000	ID_0.01_727	-0.250448	31120180	altered
1	151140000	151230000	ID_0.01_728	-0.274709	51,160,44	conserved
1	151230000	151375000	ID_0.01_729	-0.229183	31120180	conserved
1	151375000	151430000	ID_0.01_730	0.189695	51,160,44	conserved
1	151430000	151515000	ID_0.01_731	0.00644739	31120180	conserved
1	151515000	151585000	ID_0.01_732	-0.120039	51,160,44	altered
1	151585000	151730000	ID_0.01_733	-0.0497958	31120180	altered
1	151730000	151845000	ID_0.01_734	-0.0810636	51,160,44	altered
1	151845000	152015000	ID_0.01_735	-0.297295	31120180	altered
1	152015000	152225000	ID_0.01_736	-0.237137	51,160,44	conserved
1	152225000	152430000	ID_0.01_737	-0.398746	31120180	altered
1	152430000	152605000	ID_0.01_738	-0.441751	51,160,44	altered
1	152605000	152845000	ID_0.01_739	-0.414643	31120180	altered
1	152845000	153050000	ID_0.01_740	-0.173357	51,160,44	altered
1	153050000	153190000	ID_0.01_741	-0.221497	31120180	altered
1	153190000	153325000	ID_0.01_742	-0.329948	51,160,44	conserved
1	153325000	153645000	ID_0.01_743	-0.535451	31120180	altered
1	153645000	153740000	ID_0.01_744	-0.417434	51,160,44	altered
1	153740000	153970000	ID_0.01_745	-0.38214	31120180	altered
1	153970000	154300000	ID_0.01_746	-0.59496	51,160,44	altered
1	154300000	154440000	ID_0.01_747	-0.504481	31120180	altered
1	154440000	154520000	ID_0.01_748	-0.218552	51,160,44	altered
1	154520000	154600000	ID_0.01_749	-0.0917213	31120180	altered
1	154600000	154635000	ID_0.01_750	0.173412	51,160,44	altered
1	154635000	154850000	ID_0.01_751	0.25108	31120180	altered
1	154850000	154930000	ID_0.01_752	-0.308132	51,160,44	altered
1	154930000	155060000	ID_0.01_753	-0.467298	31120180	conserved
1	155060000	155145000	ID_0.01_754	-0.566714	51,160,44	conserved
1	155145000	155225000	ID_0.01_755	-0.539193	31120180	altered
1	155225000	155295000	ID_0.01_756	-0.500831	51,160,44	altered
1	155295000	155615000	ID_0.01_757	-0.385372	31120180	altered
1	155615000	155655000	ID_0.01_758	-0.207176	51,160,44	altered
1	155655000	155715000	ID_0.01_759	-0.198067	31120180	altered
1	155715000	155815000	ID_0.01_760	-0.23388	51,160,44	altered
1	155815000	155905000	ID_0.01_761	-0.0301505	31120180	altered
1	155905000	156100000	ID_0.01_762	-0.07544	51,160,44	altered
1	156100000	156195000	ID_0.01_763	-0.246006	31120180	conserved
1	156195000	156255000	ID_0.01_764	-0.174225	51,160,44	altered
1	156255000	156330000	ID_0.01_765	-0.19232	31120180	altered
1	156330000	156425000	ID_0.01_766	-0.339179	51,160,44	conserved
1	156425000	156595000	ID_0.01_767	-0.229803	31120180	conserved
1	156595000	156655000	ID_0.01_768	-0.377714	51,160,44	altered
1	156655000	156860000	ID_0.01_769	-0.457024	31120180	altered
1	156860000	157015000	ID_0.01_770	-0.541327	51,160,44	altered
1	157015000	157055000	ID_0.01_771	-0.112665	31120180	altered
1	157055000	157165000	ID_0.01_772	-0.0901177	51,160,44	conserved
1	157165000	157350000	ID_0.01_773	-0.522248	31120180	altered
1	157350000	157475000	ID_0.01_774	-0.402193	51,160,44	altered
1	157475000	157530000	ID_0.01_775	-0.429146	31120180	altered
1	157530000	157925000	ID_0.01_776	-0.397916	51,160,44	altered
1	157925000	158180000	ID_0.01_777	-0.400965	31120180	altered
1	158180000	158210000	ID_0.01_778	-0.460103	51,160,44	altered
1	158210000	158480000	ID_0.01_779	-0.461443	31120180	conserved
1	158480000	158625000	ID_0.01_780	-0.0567443	51,160,44	conserved
1	158625000	158695000	ID_0.01_781	0.142354	31120180	altered
1	158695000	158965000	ID_0.01_782	0.165523	51,160,44	altered
1	158965000	159095000	ID_0.01_783	-0.330025	31120180	conserved
1	159095000	159200000	ID_0.01_784	0.0117848	51,160,44	conserved
1	159200000	159345000	ID_0.01_785	-0.233285	31120180	altered
1	159345000	159745000	ID_0.01_786	-0.114595	51,160,44	altered
1	159745000	159875000	ID_0.01_787	-0.279703	31120180	conserved
1	159875000	159900000	ID_0.01_788	-0.268822	51,160,44	altered
1	159900000	160000000	ID_0.01_789	-0.269074	31120180	altered
1	160000000	160065000	ID_0.01_790	-0.173736	51,160,44	conserved
1	160065000	160260000	ID_0.01_791	-0.243382	31120180	altered
1	160260000	160645000	ID_0.01_792	0.225273	51,160,44	altered
1	160645000	161070000	ID_0.01_793	-0.374988	31120180	altered
1	161070000	161150000	ID_0.01_794	-0.335828	51,160,44	altered
1	161150000	161515000	ID_0.01_795	-0.41474	31120180	conserved
1	161515000	161645000	ID_0.01_796	-0.704893	51,160,44	conserved
1	161645000	162030000	ID_0.01_797	-0.648708	31120180	conserved
1	162030000	162375000	ID_0.01_798	-0.263436	51,160,44	conserved
1	162375000	162445000	ID_0.01_799	-0.277531	31120180	conserved
1	162445000	162790000	ID_0.01_800	-0.163827	51,160,44	conserved
1	162790000	163035000	ID_0.01_801	-0.456013	31120180	conserved
1	163035000	163290000	ID_0.01_802	0.199979	51,160,44	altered
1	163290000	163410000	ID_0.01_803	-0.266015	31120180	conserved
1	163410000	163530000	ID_0.01_804	0.370867	51,160,44	altered
1	163530000	163755000	ID_0.01_805	-0.00724702	31120180	altered
1	163755000	164090000	ID_0.01_806	0.0354441	51,160,44	conserved
1	164090000	164290000	ID_0.01_807	0.0262024	31120180	altered
1	164290000	164395000	ID_0.01_808	0.00874358	51,160,44	altered
1	164395000	164520000	ID_0.01_809	0.13879	31120180	altered
1	164520000	164775000	ID_0.01_810	-0.0244251	51,160,44	conserved
1	164775000	165085000	ID_0.01_811	0.234095	31120180	altered
1	165085000	165345000	ID_0.01_812	-0.468189	51,160,44	altered
1	165345000	165565000	ID_0.01_813	-0.0927248	31120180	conserved
1	165565000	165795000	ID_0.01_814	-0.247945	51,160,44	altered
1	165795000	165895000	ID_0.01_815	0.128624	31120180	altered
1	165895000	166170000	ID_0.01_816	-0.446787	51,160,44	conserved
1	166170000	166225000	ID_0.01_817	-0.410888	31120180	altered
1	166225000	166370000	ID_0.01_818	-0.354059	51,160,44	altered
1	166370000	166675000	ID_0.01_819	-0.299786	31120180	altered
1	166675000	166785000	ID_0.01_820	-0.189355	51,160,44	altered
1	166785000	167035000	ID_0.01_821	-0.313671	31120180	conserved
1	167035000	167190000	ID_0.01_822	-0.228919	51,160,44	conserved
1	167190000	167430000	ID_0.01_823	0.201491	31120180	conserved
1	167430000	167525000	ID_0.01_824	0.110053	51,160,44	conserved
1	167525000	167685000	ID_0.01_825	-0.265305	31120180	conserved
1	167685000	167870000	ID_0.01_826	-0.30267	51,160,44	altered
1	167870000	167905000	ID_0.01_827	0.162915	31120180	altered
1	167905000	168105000	ID_0.01_828	0.18859	51,160,44	altered
1	168105000	168305000	ID_0.01_829	-0.128338	31120180	altered
1	168305000	168420000	ID_0.01_830	-0.230746	51,160,44	conserved
1	168420000	168570000	ID_0.01_831	-0.165843	31120180	conserved
1	168570000	168820000	ID_0.01_832	-0.184889	51,160,44	altered
1	168820000	168940000	ID_0.01_833	0.445304	31120180	altered
1	168940000	169075000	ID_0.01_834	0.243779	51,160,44	conserved
1	169075000	169205000	ID_0.01_835	-0.102673	31120180	altered
1	169205000	169330000	ID_0.01_836	0.283852	51,160,44	altered
1	169330000	169520000	ID_0.01_837	-0.0559962	31120180	altered
1	169520000	169755000	ID_0.01_838	0.0258775	51,160,44	conserved
1	169755000	169865000	ID_0.01_839	-0.063428	31120180	conserved
1	169865000	170045000	ID_0.01_840	0.182712	51,160,44	conserved
1	170045000	170235000	ID_0.01_841	0.0192302	31120180	altered
1	170235000	170390000	ID_0.01_842	0.192776	51,160,44	altered
1	170390000	170630000	ID_0.01_843	-0.0571809	31120180	altered
1	170630000	170925000	ID_0.01_844	0.194036	51,160,44	altered
1	170925000	171330000	ID_0.01_845	-0.298389	31120180	altered
1	171330000	171365000	ID_0.01_846	-0.354314	51,160,44	altered
1	171365000	171570000	ID_0.01_847	-0.36922	31120180	altered
1	171570000	171710000	ID_0.01_848	0.037127	51,160,44	altered
1	171710000	171750000	ID_0.01_849	-0.053963	31120180	conserved
1	171750000	171975000	ID_0.01_850	-0.0717974	51,160,44	conserved
1	171975000	172145000	ID_0.01_851	0.058986	31120180	conserved
1	172145000	172415000	ID_0.01_852	0.602341	51,160,44	conserved
1	172415000	172500000	ID_0.01_853	-0.0305925	31120180	conserved
1	172500000	172600000	ID_0.01_854	0.0430432	51,160,44	altered
1	172600000	172710000	ID_0.01_855	-0.0407241	31120180	altered
1	172710000	172795000	ID_0.01_856	-0.236384	51,160,44	conserved
1	172795000	172950000	ID_0.01_857	-0.222123	31120180	conserved
1	172950000	173185000	ID_0.01_858	-0.0134072	51,160,44	altered
1	173185000	173290000	ID_0.01_859	-0.192183	31120180	altered
1	173290000	173630000	ID_0.01_860	-0.244074	51,160,44	altered
1	173630000	173690000	ID_0.01_861	-0.267506	31120180	altered
1	173690000	173790000	ID_0.01_862	-0.289831	51,160,44	conserved
1	173790000	173830000	ID_0.01_863	-0.231402	31120180	altered
1	173830000	173990000	ID_0.01_864	-0.0451638	51,160,44	altered
1	173990000	174100000	ID_0.01_865	0.0283582	31120180	altered
1	174100000	174130000	ID_0.01_866	-0.146732	51,160,44	conserved
1	174130000	174710000	ID_0.01_867	-0.174871	31120180	altered
1	174710000	174990000	ID_0.01_868	-0.287603	51,160,44	conserved
1	174990000	175120000	ID_0.01_869	-0.366418	31120180	conserved
1	175120000	175345000	ID_0.01_870	-0.368352	51,160,44	conserved
1	175345000	175430000	ID_0.01_871	-0.0745392	31120180	altered
1	175430000	175715000	ID_0.01_872	0.0707478	51,160,44	altered
1	175715000	175860000	ID_0.01_873	-0.238032	31120180	altered
1	175860000	176045000	ID_0.01_874	-0.0236262	51,160,44	conserved
1	176045000	176200000	ID_0.01_875	0.226228	31120180	altered
1	176200000	176350000	ID_0.01_876	-0.251074	51,160,44	altered
1	176350000	176865000	ID_0.01_877	-0.305625	31120180	altered
1	176865000	177150000	ID_0.01_878	-0.449657	51,160,44	conserved
1	177150000	177275000	ID_0.01_879	0.163083	31120180	altered
1	177275000	177385000	ID_0.01_880	0.158993	51,160,44	altered
1	177385000	177460000	ID_0.01_881	0.0592681	31120180	altered
1	177460000	177915000	ID_0.01_882	0.112767	51,160,44	altered
1	177915000	178005000	ID_0.01_883	-0.351944	31120180	altered
1	178005000	178250000	ID_0.01_884	0.235556	51,160,44	altered
1	178250000	178515000	ID_0.01_885	0.349834	31120180	conserved
1	178515000	178695000	ID_0.01_886	-0.342819	51,160,44	conserved
1	178695000	178995000	ID_0.01_887	-0.0061635	31120180	conserved
1	178995000	179050000	ID_0.01_888	-0.388222	51,160,44	altered
1	179050000	179200000	ID_0.01_889	-0.275079	31120180	altered
1	179200000	179375000	ID_0.01_890	0.196026	51,160,44	altered
1	179375000	179665000	ID_0.01_891	-0.380524	31120180	conserved
1	179665000	179785000	ID_0.01_892	-0.365156	51,160,44	conserved
1	179785000	179925000	ID_0.01_893	-0.264827	31120180	conserved
1	179925000	180155000	ID_0.01_894	0.314802	51,160,44	conserved
1	180155000	180470000	ID_0.01_895	-0.346813	31120180	conserved
1	180470000	180605000	ID_0.01_896	-0.381912	51,160,44	conserved
1	180605000	180850000	ID_0.01_897	0.215133	31120180	conserved
1	180850000	180990000	ID_0.01_898	0.0143745	51,160,44	altered
1	180990000	181160000	ID_0.01_899	0.385563	31120180	altered
1	181160000	181280000	ID_0.01_900	-0.575005	51,160,44	conserved
1	181280000	181405000	ID_0.01_901	-0.0317605	31120180	conserved
1	181405000	181820000	ID_0.01_902	-0.200274	51,160,44	conserved
1	181820000	182040000	ID_0.01_903	-0.0242762	31120180	altered
1	182040000	182255000	ID_0.01_904	-0.287115	51,160,44	altered
1	182255000	182280000	ID_0.01_905	0.207792	31120180	altered
1	182280000	182390000	ID_0.01_906	0.202336	51,160,44	altered
1	182390000	182555000	ID_0.01_907	-0.304977	31120180	conserved
1	182555000	182760000	ID_0.01_908	-0.371574	51,160,44	conserved
1	182760000	182870000	ID_0.01_909	0.0200874	31120180	altered
1	182870000	182925000	ID_0.01_910	0.0431666	51,160,44	altered
1	182925000	182990000	ID_0.01_911	0.0916324	31120180	altered
1	182990000	183210000	ID_0.01_912	0.187401	51,160,44	altered
1	183210000	183385000	ID_0.01_913	-0.204983	31120180	altered
1	183385000	183440000	ID_0.01_914	0.318972	51,160,44	conserved
1	183440000	183605000	ID_0.01_915	0.303673	31120180	conserved
1	183605000	183775000	ID_0.01_916	-0.258675	51,160,44	conserved
1	183775000	183895000	ID_0.01_917	0.620316	31120180	conserved
1	183895000	184045000	ID_0.01_918	0.156145	51,160,44	conserved
1	184045000	184355000	ID_0.01_919	-0.0624139	31120180	altered
1	184355000	184645000	ID_0.01_920	0.0230242	51,160,44	conserved
1	184645000	184725000	ID_0.01_921	-0.135413	31120180	conserved
1	184725000	184780000	ID_0.01_922	-0.13188	51,160,44	conserved
1	184780000	184860000	ID_0.01_923	-0.166962	31120180	altered
1	184860000	184955000	ID_0.01_924	0.350364	51,160,44	altered
1	184955000	185020000	ID_0.01_925	0.221422	31120180	conserved
1	185020000	185125000	ID_0.01_926	0.0539124	51,160,44	altered
1	185125000	185285000	ID_0.01_927	0.0302113	31120180	altered
1	185285000	185650000	ID_0.01_928	0.0194023	51,160,44	conserved
1	185650000	186180000	ID_0.01_929	-0.204028	31120180	altered
1	186180000	186455000	ID_0.01_930	-0.1745	51,160,44	altered
1	186455000	186655000	ID_0.01_931	-0.15387	31120180	altered
1	186655000	186765000	ID_0.01_932	-0.0419094	51,160,44	altered
1	186765000	186970000	ID_0.01_933	0.25204	31120180	conserved
1	186970000	187100000	ID_0.01_934	-0.336878	51,160,44	altered
1	187100000	187540000	ID_0.01_935	-0.131595	31120180	altered
1	187540000	187795000	ID_0.01_936	-0.0944391	51,160,44	altered
1	187795000	188040000	ID_0.01_937	-0.0763736	31120180	altered
1	188040000	188150000	ID_0.01_938	-0.0315831	51,160,44	altered
1	188150000	188200000	ID_0.01_939	0.0397728	31120180	altered
1	188200000	188380000	ID_0.01_940	-0.0262063	51,160,44	altered
1	188380000	188745000	ID_0.01_941	-0.0359901	31120180	altered
1	188745000	189150000	ID_0.01_942	-0.184792	51,160,44	altered
1	189150000	189335000	ID_0.01_943	-0.15151	31120180	altered
1	189335000	189510000	ID_0.01_944	-0.525134	51,160,44	altered
1	189510000	189740000	ID_0.01_945	-0.45988	31120180	altered
1	189740000	189940000	ID_0.01_946	-0.0874895	51,160,44	altered
1	189940000	190045000	ID_0.01_947	-0.0398565	31120180	altered
1	190045000	190215000	ID_0.01_948	0.0699508	51,160,44	conserved
1	190215000	190445000	ID_0.01_949	0.377526	31120180	conserved
1	190445000	190555000	ID_0.01_950	-0.194729	51,160,44	altered
1	190555000	190795000	ID_0.01_951	0.102182	31120180	altered
1	190795000	191215000	ID_0.01_952	-0.0310661	51,160,44	altered
1	191215000	191310000	ID_0.01_953	-0.0901976	31120180	altered
1	191310000	191795000	ID_0.01_954	-0.118179	51,160,44	altered
1	191795000	192275000	ID_0.01_955	-0.0108892	31120180	altered
1	192275000	192430000	ID_0.01_956	-0.116	51,160,44	conserved
1	192430000	192595000	ID_0.01_957	-0.482038	31120180	conserved
1	192595000	192780000	ID_0.01_958	0.0357	51,160,44	conserved
1	192780000	192990000	ID_0.01_959	0.0741813	31120180	conserved
1	192990000	193095000	ID_0.01_960	-0.125178	51,160,44	conserved
1	193095000	193160000	ID_0.01_961	-0.132415	31120180	altered
1	193160000	193300000	ID_0.01_962	-0.232778	51,160,44	altered
1	193300000	193380000	ID_0.01_963	-0.0656859	31120180	altered
1	193380000	193880000	ID_0.01_964	-0.0558509	51,160,44	altered
1	193880000	194030000	ID_0.01_965	0.0563768	31120180	altered
1	194030000	194200000	ID_0.01_966	0.0560108	51,160,44	altered
1	194200000	194755000	ID_0.01_967	0.016535	31120180	altered
1	194755000	195060000	ID_0.01_968	0.0769549	51,160,44	altered
1	195060000	195455000	ID_0.01_969	-0.10351	31120180	altered
1	195455000	196115000	ID_0.01_970	-0.0414587	51,160,44	altered
1	196115000	196285000	ID_0.01_971	-0.162229	31120180	conserved
1	196285000	196720000	ID_0.01_972	0.154449	51,160,44	conserved
1	196720000	196795000	ID_0.01_973	-0.637873	31120180	altered
1	196795000	197165000	ID_0.01_974	-0.591426	51,160,44	altered
1	197165000	197300000	ID_0.01_975	0.0422628	31120180	conserved
1	197300000	197495000	ID_0.01_976	0.404705	51,160,44	conserved
1	197495000	197565000	ID_0.01_977	0.35625	31120180	altered
1	197565000	197645000	ID_0.01_978	0.437743	51,160,44	altered
1	197645000	197755000	ID_0.01_979	0.494178	31120180	altered
1	197755000	197870000	ID_0.01_980	0.057034	51,160,44	altered
1	197870000	198030000	ID_0.01_981	-0.169642	31120180	altered
1	198030000	198125000	ID_0.01_982	0.171974	51,160,44	altered
1	198125000	198435000	ID_0.01_983	0.134082	31120180	conserved
1	198435000	198725000	ID_0.01_984	-0.0439416	51,160,44	conserved
1	198725000	198910000	ID_0.01_985	-0.122652	31120180	conserved
1	198910000	199040000	ID_0.01_986	0.48365	51,160,44	altered
1	199040000	199375000	ID_0.01_987	0.592317	31120180	altered
1	199375000	199540000	ID_0.01_988	-0.0259763	51,160,44	conserved
1	199540000	199565000	ID_0.01_989	-0.222512	31120180	altered
1	199565000	200145000	ID_0.01_990	-0.231525	51,160,44	altered
1	200145000	200210000	ID_0.01_991	0.274083	31120180	altered
1	200210000	200270000	ID_0.01_992	0.210133	51,160,44	altered
1	200270000	200380000	ID_0.01_993	0.12206	31120180	altered
1	200380000	200480000	ID_0.01_994	0.0251069	51,160,44	altered
1	200480000	200590000	ID_0.01_995	-0.327812	31120180	altered
1	200590000	200710000	ID_0.01_996	0.0434086	51,160,44	altered
1	200710000	200865000	ID_0.01_997	0.799892	31120180	altered
1	200865000	200930000	ID_0.01_998	-0.321167	51,160,44	altered
1	200930000	200990000	ID_0.01_999	-0.437648	31120180	conserved
1	200990000	201080000	ID_0.01_1000	-0.398783	51,160,44	altered
1	201080000	201220000	ID_0.01_1001	-0.413666	31120180	altered
1	201220000	201345000	ID_0.01_1002	-0.505063	51,160,44	altered
1	201345000	201505000	ID_0.01_1003	-0.433674	31120180	altered
1	201505000	201665000	ID_0.01_1004	-0.310379	51,160,44	altered
1	201665000	201860000	ID_0.01_1005	0.221015	31120180	conserved
1	201860000	201980000	ID_0.01_1006	0.168865	51,160,44	conserved
1	201980000	202120000	ID_0.01_1007	-0.440946	31120180	conserved
1	202120000	202295000	ID_0.01_1008	-0.681506	51,160,44	conserved
1	202295000	202540000	ID_0.01_1009	-0.334177	31120180	altered
1	202540000	202615000	ID_0.01_1010	-0.251448	51,160,44	altered
1	202615000	202690000	ID_0.01_1011	-0.17077	31120180	conserved
1	202690000	202775000	ID_0.01_1012	-0.2558	51,160,44	conserved
1	202775000	202995000	ID_0.01_1013	0.00107922	31120180	altered
1	202995000	203240000	ID_0.01_1014	-0.291474	51,160,44	conserved
1	203240000	203460000	ID_0.01_1015	-0.364328	31120180	altered
1	203460000	203595000	ID_0.01_1016	-0.218097	51,160,44	conserved
1	203595000	203670000	ID_0.01_1017	-0.154155	31120180	conserved
1	203670000	203830000	ID_0.01_1018	-0.0653635	51,160,44	conserved
1	203830000	204115000	ID_0.01_1019	-0.196373	31120180	conserved
1	204115000	204380000	ID_0.01_1020	-0.518995	51,160,44	conserved
1	204380000	204485000	ID_0.01_1021	-0.202551	31120180	conserved
1	204485000	204780000	ID_0.01_1022	-0.229492	51,160,44	conserved
1	204780000	204945000	ID_0.01_1023	-0.190198	31120180	conserved
1	204945000	205045000	ID_0.01_1024	-0.156616	51,160,44	conserved
1	205045000	205235000	ID_0.01_1025	0.0353149	31120180	conserved
1	205235000	205255000	ID_0.01_1026	-0.325431	51,160,44	altered
1	205255000	205500000	ID_0.01_1027	-0.314687	31120180	altered
1	205500000	205825000	ID_0.01_1028	-0.388768	51,160,44	altered
1	205825000	206100000	ID_0.01_1029	-0.393786	31120180	altered
1	206100000	206160000	ID_0.01_1030	-0.915754	51,160,44	conserved
1	206160000	206505000	ID_0.01_1031	-0.868491	31120180	conserved
1	206505000	206645000	ID_0.01_1032	-0.897174	51,160,44	conserved
1	206645000	206780000	ID_0.01_1033	-0.585784	31120180	conserved
1	206780000	206905000	ID_0.01_1034	-0.221331	51,160,44	conserved
1	206905000	207080000	ID_0.01_1035	-0.185851	31120180	conserved
1	207080000	207155000	ID_0.01_1036	-0.402194	51,160,44	conserved
1	207155000	207255000	ID_0.01_1037	-0.25678	31120180	conserved
1	207255000	207415000	ID_0.01_1038	-0.28439	51,160,44	altered
1	207415000	207580000	ID_0.01_1039	-0.0790766	31120180	altered
1	207580000	207755000	ID_0.01_1040	-0.0770853	51,160,44	conserved
1	207755000	207870000	ID_0.01_1041	-0.324109	31120180	altered
1	207870000	207920000	ID_0.01_1042	-0.37068	51,160,44	altered
1	207920000	208040000	ID_0.01_1043	-0.396773	31120180	conserved
1	208040000	208185000	ID_0.01_1044	-0.264303	51,160,44	conserved
1	208185000	208420000	ID_0.01_1045	-0.21037	31120180	conserved
1	208420000	208580000	ID_0.01_1046	-0.35933	51,160,44	altered
1	208580000	208835000	ID_0.01_1047	0.223766	31120180	altered
1	208835000	208910000	ID_0.01_1048	-0.0930783	51,160,44	conserved
1	208910000	209180000	ID_0.01_1049	0.0472693	31120180	altered
1	209180000	209270000	ID_0.01_1050	0.085992	51,160,44	altered
1	209270000	209375000	ID_0.01_1051	0.0133942	31120180	altered
1	209375000	209530000	ID_0.01_1052	-0.149183	51,160,44	altered
1	209530000	209630000	ID_0.01_1053	0.265948	31120180	altered
1	209630000	209740000	ID_0.01_1054	0.0432174	51,160,44	altered
1	209740000	209960000	ID_0.01_1055	-0.364487	31120180	conserved
1	209960000	210115000	ID_0.01_1056	-0.121722	51,160,44	altered
1	210115000	210165000	ID_0.01_1057	0.297124	31120180	altered
1	210165000	210405000	ID_0.01_1058	0.285437	51,160,44	altered
1	210405000	210510000	ID_0.01_1059	0.173554	31120180	altered
1	210510000	210580000	ID_0.01_1060	-0.121731	51,160,44	conserved
1	210580000	210760000	ID_0.01_1061	-0.251664	31120180	conserved
1	210760000	210880000	ID_0.01_1062	-0.0771203	51,160,44	altered
1	210880000	211130000	ID_0.01_1063	0.0030787	31120180	conserved
1	211130000	211310000	ID_0.01_1064	-0.169413	51,160,44	conserved
1	211310000	211415000	ID_0.01_1065	-0.388479	31120180	conserved
1	211415000	211685000	ID_0.01_1066	-0.213261	51,160,44	altered
1	211685000	211750000	ID_0.01_1067	-0.389013	31120180	altered
1	211750000	211850000	ID_0.01_1068	-0.273402	51,160,44	altered
1	211850000	212005000	ID_0.01_1069	-0.456694	31120180	conserved
1	212005000	212370000	ID_0.01_1070	0.022614	51,160,44	altered
1	212370000	212460000	ID_0.01_1071	0.0559792	31120180	altered
1	212460000	212630000	ID_0.01_1072	-0.153785	51,160,44	conserved
1	212630000	212810000	ID_0.01_1073	-0.488289	31120180	conserved
1	212810000	212965000	ID_0.01_1074	-0.0984856	51,160,44	altered
1	212965000	213130000	ID_0.01_1075	-0.37397	31120180	altered
1	213130000	213415000	ID_0.01_1076	-0.21526	51,160,44	altered
1	213415000	213550000	ID_0.01_1077	-0.0320221	31120180	conserved
1	213550000	213800000	ID_0.01_1078	-0.104337	51,160,44	conserved
1	213800000	214145000	ID_0.01_1079	-0.174667	31120180	conserved
1	214145000	214365000	ID_0.01_1080	0.102242	51,160,44	altered
1	214365000	214520000	ID_0.01_1081	0.0307116	31120180	conserved
1	214520000	215260000	ID_0.01_1082	-0.0398354	51,160,44	altered
1	215260000	215695000	ID_0.01_1083	0.166867	31120180	altered
1	215695000	215850000	ID_0.01_1084	-0.343332	51,160,44	altered
1	215850000	216060000	ID_0.01_1085	-0.0714659	31120180	altered
1	216060000	216170000	ID_0.01_1086	0.392934	51,160,44	conserved
1	216170000	216225000	ID_0.01_1087	0.288435	31120180	altered
1	216225000	216675000	ID_0.01_1088	0.30116	51,160,44	altered
1	216675000	216915000	ID_0.01_1089	0.282965	31120180	altered
1	216915000	217085000	ID_0.01_1090	0.154726	51,160,44	altered
1	217085000	217265000	ID_0.01_1091	0.597383	31120180	altered
1	217265000	217545000	ID_0.01_1092	0.140233	51,160,44	altered
1	217545000	217725000	ID_0.01_1093	0.0789366	31120180	conserved
1	217725000	217820000	ID_0.01_1094	0.401688	51,160,44	altered
1	217820000	217910000	ID_0.01_1095	0.333235	31120180	altered
1	217910000	218100000	ID_0.01_1096	0.18675	51,160,44	altered
1	218100000	218205000	ID_0.01_1097	0.120337	31120180	altered
1	218205000	218455000	ID_0.01_1098	0.17825	51,160,44	altered
1	218455000	218505000	ID_0.01_1099	-0.338091	31120180	conserved
1	218505000	218635000	ID_0.01_1100	-0.204576	51,160,44	altered
1	218635000	218925000	ID_0.01_1101	0.303838	31120180	altered
1	218925000	219160000	ID_0.01_1102	0.350896	51,160,44	altered
1	219160000	219235000	ID_0.01_1103	0.2309	31120180	altered
1	219235000	219445000	ID_0.01_1104	0.118637	51,160,44	altered
1	219445000	219470000	ID_0.01_1105	0.388249	31120180	altered
1	219470000	219590000	ID_0.01_1106	0.376141	51,160,44	conserved
1	219590000	219765000	ID_0.01_1107	0.334537	31120180	conserved
1	219765000	219835000	ID_0.01_1108	-0.0639659	51,160,44	conserved
1	219835000	220000000	ID_0.01_1109	-0.0119887	31120180	conserved
1	220000000	220215000	ID_0.01_1110	-0.424432	51,160,44	altered
1	220215000	220270000	ID_0.01_1111	0.235194	31120180	altered
1	220270000	220455000	ID_0.01_1112	0.216807	51,160,44	altered
1	220455000	220695000	ID_0.01_1113	-0.137355	31120180	conserved
1	220695000	220980000	ID_0.01_1114	0.155609	51,160,44	altered
1	220980000	221185000	ID_0.01_1115	-0.468341	31120180	altered
1	221185000	221245000	ID_0.01_1116	-0.0987282	51,160,44	altered
1	221245000	221420000	ID_0.01_1117	0.0292381	31120180	conserved
1	221420000	221605000	ID_0.01_1118	-0.0703866	51,160,44	altered
1	221605000	221920000	ID_0.01_1119	-0.257377	31120180	altered
1	221920000	222105000	ID_0.01_1120	0.0274443	51,160,44	conserved
1	222105000	222170000	ID_0.01_1121	-0.190968	31120180	altered
1	222170000	222305000	ID_0.01_1122	-0.205095	51,160,44	altered
1	222305000	222365000	ID_0.01_1123	-0.144099	31120180	conserved
1	222365000	222640000	ID_0.01_1124	-0.176534	51,160,44	conserved
1	222640000	222820000	ID_0.01_1125	-0.664413	31120180	conserved
1	222820000	222885000	ID_0.01_1126	0.039069	51,160,44	conserved
1	222885000	222990000	ID_0.01_1127	-0.0261388	31120180	altered
1	222990000	223260000	ID_0.01_1128	0.166827	51,160,44	conserved
1	223260000	223305000	ID_0.01_1129	-0.506177	31120180	altered
1	223305000	223715000	ID_0.01_1130	-0.523499	51,160,44	altered
1	223715000	223875000	ID_0.01_1131	-0.423274	31120180	altered
1	223875000	224090000	ID_0.01_1132	-0.52121	51,160,44	conserved
1	224090000	224210000	ID_0.01_1133	-0.741611	31120180	altered
1	224210000	224515000	ID_0.01_1134	-0.780367	51,160,44	conserved
1	224515000	224690000	ID_0.01_1135	-0.0403437	31120180	conserved
1	224690000	224800000	ID_0.01_1136	-0.338244	51,160,44	altered
1	224800000	225120000	ID_0.01_1137	-0.142241	31120180	altered
1	225120000	225415000	ID_0.01_1138	-0.429077	51,160,44	altered
1	225415000	225480000	ID_0.01_1139	-0.304621	31120180	altered
1	225480000	225615000	ID_0.01_1140	-0.239944	51,160,44	altered
1	225615000	226175000	ID_0.01_1141	-0.352149	31120180	altered
1	226175000	226315000	ID_0.01_1142	-0.455154	51,160,44	conserved
1	226315000	226370000	ID_0.01_1143	-0.315367	31120180	conserved
1	226370000	226500000	ID_0.01_1144	-0.148665	51,160,44	altered
1	226500000	226595000	ID_0.01_1145	-0.202138	31120180	altered
1	226595000	226815000	ID_0.01_1146	-0.416932	51,160,44	altered
1	226815000	226930000	ID_0.01_1147	-0.248822	31120180	conserved
1	226930000	227060000	ID_0.01_1148	-0.0386885	51,160,44	altered
1	227060000	227125000	ID_0.01_1149	-0.435388	31120180	altered
1	227125000	227315000	ID_0.01_1150	-0.384323	51,160,44	altered
1	227315000	227510000	ID_0.01_1151	0.789895	31120180	altered
1	227510000	227660000	ID_0.01_1152	0.0794105	51,160,44	altered
1	227660000	227910000	ID_0.01_1153	-0.568604	31120180	conserved
1	227910000	227965000	ID_0.01_1154	-0.553376	51,160,44	altered
1	227965000	228265000	ID_0.01_1155	-0.505895	31120180	conserved
1	228265000	228460000	ID_0.01_1156	-0.608399	51,160,44	altered
1	228460000	228550000	ID_0.01_1157	-0.563069	31120180	altered
1	228550000	228710000	ID_0.01_1158	-0.590138	51,160,44	altered
1	228710000	228970000	ID_0.01_1159	-0.680286	31120180	altered
1	228970000	229210000	ID_0.01_1160	0.0821236	51,160,44	altered
1	229210000	229390000	ID_0.01_1161	-0.00433234	31120180	altered
1	229390000	229490000	ID_0.01_1162	-0.344367	51,160,44	altered
1	229490000	229505000	ID_0.01_1163	0.119343	31120180	altered
1	229505000	229690000	ID_0.01_1164	0.134288	51,160,44	altered
1	229690000	229800000	ID_0.01_1165	-0.00282599	31120180	altered
1	229800000	229910000	ID_0.01_1166	-0.277502	51,160,44	altered
1	229910000	230140000	ID_0.01_1167	0.0271208	31120180	altered
1	230140000	230200000	ID_0.01_1168	-0.150651	51,160,44	conserved
1	230200000	230445000	ID_0.01_1169	-0.249934	31120180	conserved
1	230445000	230560000	ID_0.01_1170	-0.451458	51,160,44	conserved
1	230560000	230630000	ID_0.01_1171	-0.120746	31120180	altered
1	230630000	230915000	ID_0.01_1172	0.152271	51,160,44	altered
1	230915000	231005000	ID_0.01_1173	-0.245774	31120180	conserved
1	231005000	231115000	ID_0.01_1174	0.141942	51,160,44	conserved
1	231115000	231180000	ID_0.01_1175	0.087903	31120180	conserved
1	231180000	231315000	ID_0.01_1176	0.0745034	51,160,44	altered
1	231315000	231345000	ID_0.01_1177	-0.280997	31120180	altered
1	231345000	231380000	ID_0.01_1178	-0.284268	51,160,44	altered
1	231380000	231470000	ID_0.01_1179	-0.295352	31120180	altered
1	231470000	231560000	ID_0.01_1180	-0.0477244	51,160,44	conserved
1	231560000	231760000	ID_0.01_1181	0.183889	31120180	conserved
1	231760000	232005000	ID_0.01_1182	-0.359171	51,160,44	conserved
1	232005000	232205000	ID_0.01_1183	-0.149804	31120180	altered
1	232205000	232360000	ID_0.01_1184	0.00678855	51,160,44	altered
1	232360000	232765000	ID_0.01_1185	-0.19318	31120180	altered
1	232765000	233025000	ID_0.01_1186	-0.391337	51,160,44	altered
1	233025000	233085000	ID_0.01_1187	0.064633	31120180	altered
1	233085000	233235000	ID_0.01_1188	-0.142948	51,160,44	altered
1	233235000	233430000	ID_0.01_1189	0.218757	31120180	altered
1	233430000	233570000	ID_0.01_1190	-0.281736	51,160,44	altered
1	233570000	233750000	ID_0.01_1191	-0.147152	31120180	altered
1	233750000	233950000	ID_0.01_1192	0.181063	51,160,44	altered
1	233950000	234035000	ID_0.01_1193	-0.226046	31120180	altered
1	234035000	234510000	ID_0.01_1194	-0.197538	51,160,44	altered
1	234510000	234615000	ID_0.01_1195	-0.127458	31120180	conserved
1	234615000	234745000	ID_0.01_1196	-0.407247	51,160,44	conserved
1	234745000	234895000	ID_0.01_1197	-0.0392471	31120180	conserved
1	234895000	234965000	ID_0.01_1198	-0.234503	51,160,44	conserved
1	234965000	235255000	ID_0.01_1199	-0.307008	31120180	conserved
1	235255000	235585000	ID_0.01_1200	-0.671912	51,160,44	conserved
1	235585000	235670000	ID_0.01_1201	-0.03985	31120180	altered
1	235670000	235785000	ID_0.01_1202	-0.278509	51,160,44	altered
1	235785000	236030000	ID_0.01_1203	-0.0789766	31120180	altered
1	236030000	236685000	ID_0.01_1204	-0.0555198	51,160,44	altered
1	236685000	236765000	ID_0.01_1205	-0.246504	31120180	altered
1	236765000	236960000	ID_0.01_1206	-0.260207	51,160,44	conserved
1	236960000	237110000	ID_0.01_1207	-0.0783167	31120180	conserved
1	237110000	237195000	ID_0.01_1208	-0.131077	51,160,44	conserved
1	237195000	237395000	ID_0.01_1209	-0.239512	31120180	altered
1	237395000	237445000	ID_0.01_1210	0.213143	51,160,44	altered
1	237445000	237730000	ID_0.01_1211	0.279538	31120180	altered
1	237730000	238015000	ID_0.01_1212	-0.0937592	51,160,44	conserved
1	238015000	238160000	ID_0.01_1213	-0.289575	31120180	conserved
1	238160000	238225000	ID_0.01_1214	0.0937548	51,160,44	altered
1	238225000	238395000	ID_0.01_1215	0.0371803	31120180	altered
1	238395000	238540000	ID_0.01_1216	-0.0267203	51,160,44	altered
1	238540000	238635000	ID_0.01_1217	0.257653	31120180	altered
1	238635000	238750000	ID_0.01_1218	0.373445	51,160,44	altered
1	238750000	239055000	ID_0.01_1219	0.176623	31120180	altered
1	239055000	239225000	ID_0.01_1220	0.211523	51,160,44	altered
1	239225000	239280000	ID_0.01_1221	0.282609	31120180	altered
1	239280000	239380000	ID_0.01_1222	0.221073	51,160,44	conserved
1	239380000	239550000	ID_0.01_1223	0.218601	31120180	conserved
1	239550000	239770000	ID_0.01_1224	-0.0280961	51,160,44	conserved
1	239770000	239955000	ID_0.01_1225	0.348601	31120180	altered
1	239955000	240150000	ID_0.01_1226	0.63164	51,160,44	altered
1	240150000	240350000	ID_0.01_1227	-0.402922	31120180	conserved
1	240350000	240870000	ID_0.01_1228	0.0433951	51,160,44	altered
1	240870000	241300000	ID_0.01_1229	-0.348484	31120180	conserved
1	241300000	241400000	ID_0.01_1230	0.340743	51,160,44	altered
1	241400000	241600000	ID_0.01_1231	0.4053	31120180	altered
1	241600000	241680000	ID_0.01_1232	0.133839	51,160,44	altered
1	241680000	242185000	ID_0.01_1233	-0.21256	31120180	altered
1	242185000	242310000	ID_0.01_1234	-0.423145	51,160,44	altered
1	242310000	242480000	ID_0.01_1235	-0.0937446	31120180	altered
1	242480000	242615000	ID_0.01_1236	-0.435549	51,160,44	altered
1	242615000	242830000	ID_0.01_1237	-0.319706	31120180	conserved
1	242830000	243170000	ID_0.01_1238	-0.0428918	51,160,44	conserved
1	243170000	243245000	ID_0.01_1239	-0.85457	31120180	altered
1	243245000	243490000	ID_0.01_1240	-0.856881	51,160,44	conserved
1	243490000	243650000	ID_0.01_1241	-0.176205	31120180	conserved
1	243650000	244015000	ID_0.01_1242	0.440834	51,160,44	altered
1	244015000	244110000	ID_0.01_1243	0.251613	31120180	altered
1	244110000	244210000	ID_0.01_1244	0.456923	51,160,44	altered
1	244210000	244470000	ID_0.01_1245	0.0301431	31120180	conserved
1	244470000	244650000	ID_0.01_1246	-0.532765	51,160,44	conserved
1	244650000	244735000	ID_0.01_1247	-0.300862	31120180	altered
1	244735000	244815000	ID_0.01_1248	-0.340425	51,160,44	altered
1	244815000	244955000	ID_0.01_1249	-0.128845	31120180	altered
1	244955000	245140000	ID_0.01_1250	-0.294675	51,160,44	altered
1	245140000	245215000	ID_0.01_1251	0.147856	31120180	altered
1	245215000	245320000	ID_0.01_1252	-0.159562	51,160,44	conserved
1	245320000	245680000	ID_0.01_1253	-0.454881	31120180	altered
1	245680000	245765000	ID_0.01_1254	0.102396	51,160,44	altered
1	245765000	245880000	ID_0.01_1255	-0.0646522	31120180	altered
1	245880000	246445000	ID_0.01_1256	-0.177796	51,160,44	altered
1	246445000	246670000	ID_0.01_1257	0.247627	31120180	conserved
1	246670000	247095000	ID_0.01_1258	-0.377712	51,160,44	altered
1	247095000	247175000	ID_0.01_1259	-0.163912	31120180	altered
1	247175000	247270000	ID_0.01_1260	-0.241795	51,160,44	altered
1	247270000	247490000	ID_0.01_1261	-0.372321	31120180	altered
1	247490000	247775000	ID_0.01_1262	-0.531609	51,160,44	altered
1	247775000	248020000	ID_0.01_1263	-0.237664	31120180	altered
1	248020000	248100000	ID_0.01_1264	-0.329921	51,160,44	altered
1	248100000	248335000	ID_0.01_1265	-0.378204	31120180	altered
1	248335000	248635000	ID_0.01_1266	-0.405707	51,160,44	altered
1	248635000	248740000	ID_0.01_1267	-0.759734	31120180	conserved
1	248740000	249065000	ID_0.01_1268	-0.714433	51,160,44	conserved
1	249065000	249100000	ID_0.01_1269	-0.803375	31120180	conserved
2	150000	195000	ID_0.01_1270	-0.243584	51,160,44	altered
2	195000	305000	ID_0.01_1271	-0.192322	31120180	altered
2	305000	675000	ID_0.01_1272	-0.34974	51,160,44	conserved
2	675000	740000	ID_0.01_1273	-0.523124	31120180	altered
2	740000	915000	ID_0.01_1274	-0.330418	51,160,44	altered
2	915000	1145000	ID_0.01_1275	-0.351567	31120180	conserved
2	1145000	1170000	ID_0.01_1276	-0.281969	51,160,44	altered
2	1170000	1550000	ID_0.01_1277	-0.26894	31120180	altered
2	1550000	1825000	ID_0.01_1278	-0.706495	51,160,44	altered
2	1825000	2335000	ID_0.01_1279	-0.605863	31120180	altered
2	2335000	2720000	ID_0.01_1280	-0.107562	51,160,44	conserved
2	2720000	2835000	ID_0.01_1281	-0.338646	31120180	conserved
2	2835000	3075000	ID_0.01_1282	-0.364394	51,160,44	altered
2	3075000	3185000	ID_0.01_1283	-0.154009	31120180	altered
2	3185000	3310000	ID_0.01_1284	-0.205734	51,160,44	conserved
2	3310000	3470000	ID_0.01_1285	-0.339508	31120180	altered
2	3470000	3710000	ID_0.01_1286	-0.150423	51,160,44	conserved
2	3710000	4015000	ID_0.01_1287	-0.659403	31120180	conserved
2	4015000	4240000	ID_0.01_1288	-0.532992	51,160,44	altered
2	4240000	4460000	ID_0.01_1289	-0.157756	31120180	altered
2	4460000	4690000	ID_0.01_1290	-0.0227753	51,160,44	altered
2	4690000	4795000	ID_0.01_1291	-0.0879186	31120180	altered
2	4795000	4815000	ID_0.01_1292	-0.1615	51,160,44	altered
2	4815000	5155000	ID_0.01_1293	-0.143805	31120180	altered
2	5155000	5440000	ID_0.01_1294	-0.0425259	51,160,44	conserved
2	5440000	5830000	ID_0.01_1295	0.0333142	31120180	conserved
2	5830000	5980000	ID_0.01_1296	-0.639494	51,160,44	conserved
2	5980000	6065000	ID_0.01_1297	0.225649	31120180	conserved
2	6065000	6125000	ID_0.01_1298	-0.07062	51,160,44	altered
2	6125000	6220000	ID_0.01_1299	0.143149	31120180	altered
2	6220000	6430000	ID_0.01_1300	0.149792	51,160,44	altered
2	6430000	6575000	ID_0.01_1301	0.0449721	31120180	altered
2	6575000	6800000	ID_0.01_1302	0.228691	51,160,44	altered
2	6800000	6910000	ID_0.01_1303	0.221446	31120180	conserved
2	6910000	7005000	ID_0.01_1304	-0.299081	51,160,44	conserved
2	7005000	7200000	ID_0.01_1305	-0.372451	31120180	altered
2	7200000	7235000	ID_0.01_1306	-0.160255	51,160,44	altered
2	7235000	7345000	ID_0.01_1307	-0.217442	31120180	conserved
2	7345000	7565000	ID_0.01_1308	-0.121453	51,160,44	conserved
2	7565000	7710000	ID_0.01_1309	0.136065	31120180	conserved
2	7710000	7815000	ID_0.01_1310	0.0624689	51,160,44	altered
2	7815000	7865000	ID_0.01_1311	0.0402758	31120180	altered
2	7865000	7980000	ID_0.01_1312	-0.00882403	51,160,44	altered
2	7980000	8140000	ID_0.01_1313	0.0667293	31120180	altered
2	8140000	8635000	ID_0.01_1314	-0.0535545	51,160,44	altered
2	8635000	8820000	ID_0.01_1315	-0.219467	31120180	altered
2	8820000	8980000	ID_0.01_1316	-0.527823	51,160,44	altered
2	8980000	9015000	ID_0.01_1317	0.234748	31120180	altered
2	9015000	9280000	ID_0.01_1318	0.241808	51,160,44	altered
2	9280000	9565000	ID_0.01_1319	-0.404292	31120180	conserved
2	9565000	9610000	ID_0.01_1320	-0.0670966	51,160,44	conserved
2	9610000	9775000	ID_0.01_1321	0.0202149	31120180	altered
2	9775000	9910000	ID_0.01_1322	-0.0844604	51,160,44	altered
2	9910000	10205000	ID_0.01_1323	-0.486716	31120180	conserved
2	10205000	10440000	ID_0.01_1324	-0.446755	51,160,44	conserved
2	10440000	10835000	ID_0.01_1325	-0.393496	31120180	altered
2	10835000	10865000	ID_0.01_1326	-0.453399	51,160,44	altered
2	10865000	10950000	ID_0.01_1327	-0.457364	31120180	conserved
2	10950000	11045000	ID_0.01_1328	-0.573773	51,160,44	conserved
2	11045000	11120000	ID_0.01_1329	-0.282365	31120180	altered
2	11120000	11265000	ID_0.01_1330	-0.230094	51,160,44	altered
2	11265000	11485000	ID_0.01_1331	-0.460374	31120180	altered
2	11485000	11605000	ID_0.01_1332	0.382544	51,160,44	altered
2	11605000	11970000	ID_0.01_1333	-0.280568	31120180	altered
2	11970000	12310000	ID_0.01_1334	-0.594225	51,160,44	altered
2	12310000	12465000	ID_0.01_1335	0.0363366	31120180	conserved
2	12465000	12760000	ID_0.01_1336	0.139506	51,160,44	altered
2	12760000	12860000	ID_0.01_1337	0.0626984	31120180	altered
2	12860000	13170000	ID_0.01_1338	-0.293085	51,160,44	conserved
2	13170000	13330000	ID_0.01_1339	-0.397179	31120180	altered
2	13330000	13545000	ID_0.01_1340	-0.0414688	51,160,44	altered
2	13545000	13715000	ID_0.01_1341	-0.406626	31120180	altered
2	13715000	13800000	ID_0.01_1342	-0.205189	51,160,44	altered
2	13800000	14035000	ID_0.01_1343	-0.209881	31120180	altered
2	14035000	14775000	ID_0.01_1344	-0.0615156	51,160,44	altered
2	14775000	14945000	ID_0.01_1345	-0.255576	31120180	altered
2	14945000	15300000	ID_0.01_1346	-0.106818	51,160,44	altered
2	15300000	15445000	ID_0.01_1347	-0.122517	31120180	altered
2	15445000	15755000	ID_0.01_1348	0.161218	51,160,44	altered
2	15755000	16080000	ID_0.01_1349	-0.527203	31120180	altered
2	16080000	16260000	ID_0.01_1350	-0.574405	51,160,44	conserved
2	16260000	16380000	ID_0.01_1351	-0.0798091	31120180	altered
2	16380000	16690000	ID_0.01_1352	-0.135649	51,160,44	altered
2	16690000	16790000	ID_0.01_1353	-0.0627378	31120180	conserved
2	16790000	16955000	ID_0.01_1354	-0.0959856	51,160,44	conserved
2	16955000	17195000	ID_0.01_1355	-0.414003	31120180	conserved
2	17195000	17515000	ID_0.01_1356	0.39199	51,160,44	altered
2	17515000	17540000	ID_0.01_1357	0.0103185	31120180	altered
2	17540000	17855000	ID_0.01_1358	0.00943229	51,160,44	conserved
2	17855000	18060000	ID_0.01_1359	-0.0176689	31120180	altered
2	18060000	18225000	ID_0.01_1360	-0.382337	51,160,44	altered
2	18225000	18310000	ID_0.01_1361	-0.0380498	31120180	altered
2	18310000	18365000	ID_0.01_1362	-0.00451828	51,160,44	altered
2	18365000	18560000	ID_0.01_1363	-0.0899474	31120180	conserved
2	18560000	18920000	ID_0.01_1364	-0.327933	51,160,44	altered
2	18920000	19040000	ID_0.01_1365	-0.185243	31120180	altered
2	19040000	19110000	ID_0.01_1366	-0.0517123	51,160,44	altered
2	19110000	19175000	ID_0.01_1367	-0.0031192	31120180	conserved
2	19175000	19255000	ID_0.01_1368	0.00906488	51,160,44	altered
2	19255000	19340000	ID_0.01_1369	-0.0153008	31120180	altered
2	19340000	19540000	ID_0.01_1370	-0.134701	51,160,44	conserved
2	19540000	20060000	ID_0.01_1371	-0.412569	31120180	altered
2	20060000	20425000	ID_0.01_1372	-0.554624	51,160,44	altered
2	20425000	20640000	ID_0.01_1373	-0.428893	31120180	altered
2	20640000	20850000	ID_0.01_1374	-0.453431	51,160,44	conserved
2	20850000	21060000	ID_0.01_1375	-0.722598	31120180	altered
2	21060000	21120000	ID_0.01_1376	-0.266346	51,160,44	altered
2	21120000	21395000	ID_0.01_1377	-0.322107	31120180	altered
2	21395000	21850000	ID_0.01_1378	-0.250486	51,160,44	conserved
2	21850000	22035000	ID_0.01_1379	0.0484332	31120180	altered
2	22035000	22115000	ID_0.01_1380	0.224844	51,160,44	altered
2	22115000	22355000	ID_0.01_1381	-0.1009	31120180	altered
2	22355000	22480000	ID_0.01_1382	0.205958	51,160,44	altered
2	22480000	22600000	ID_0.01_1383	0.0937358	31120180	altered
2	22600000	22705000	ID_0.01_1384	0.316463	51,160,44	altered
2	22705000	22805000	ID_0.01_1385	0.237025	31120180	altered
2	22805000	22930000	ID_0.01_1386	0.44397	51,160,44	altered
2	22930000	23005000	ID_0.01_1387	0.188254	31120180	altered
2	23005000	23095000	ID_0.01_1388	0.0274321	51,160,44	altered
2	23095000	23440000	ID_0.01_1389	-0.0658217	31120180	altered
2	23440000	23550000	ID_0.01_1390	-0.137107	51,160,44	altered
2	23550000	23610000	ID_0.01_1391	-0.298673	31120180	altered
2	23610000	23915000	ID_0.01_1392	-0.445521	51,160,44	altered
2	23915000	24165000	ID_0.01_1393	-0.446065	31120180	altered
2	24165000	24350000	ID_0.01_1394	-0.174357	51,160,44	altered
2	24350000	24610000	ID_0.01_1395	-0.332964	31120180	altered
2	24610000	24720000	ID_0.01_1396	-0.263352	51,160,44	altered
2	24720000	25060000	ID_0.01_1397	0.162601	31120180	altered
2	25060000	25110000	ID_0.01_1398	-0.456892	51,160,44	altered
2	25110000	25195000	ID_0.01_1399	-0.464569	31120180	altered
2	25195000	25445000	ID_0.01_1400	-0.390603	51,160,44	altered
2	25445000	25470000	ID_0.01_1401	-0.477546	31120180	altered
2	25470000	25895000	ID_0.01_1402	-0.471954	51,160,44	altered
2	25895000	26105000	ID_0.01_1403	0.174116	31120180	altered
2	26105000	26180000	ID_0.01_1404	-0.097912	51,160,44	conserved
2	26180000	26400000	ID_0.01_1405	-0.17569	31120180	conserved
2	26400000	26570000	ID_0.01_1406	-0.0989277	51,160,44	conserved
2	26570000	26975000	ID_0.01_1407	-0.0921048	31120180	altered
2	26975000	27440000	ID_0.01_1408	-0.528578	51,160,44	altered
2	27440000	27545000	ID_0.01_1409	-0.344544	31120180	conserved
2	27545000	27655000	ID_0.01_1410	-0.490346	51,160,44	conserved
2	27655000	27715000	ID_0.01_1411	-0.370495	31120180	conserved
2	27715000	27805000	ID_0.01_1412	-0.416251	51,160,44	conserved
2	27805000	27920000	ID_0.01_1413	-0.277118	31120180	conserved
2	27920000	28110000	ID_0.01_1414	-0.417437	51,160,44	altered
2	28110000	28355000	ID_0.01_1415	0.24402	31120180	altered
2	28355000	28620000	ID_0.01_1416	0.369107	51,160,44	altered
2	28620000	28780000	ID_0.01_1417	-0.668007	31120180	conserved
2	28780000	28975000	ID_0.01_1418	-0.548412	51,160,44	conserved
2	28975000	29180000	ID_0.01_1419	-0.0577605	31120180	conserved
2	29180000	29340000	ID_0.01_1420	-0.452639	51,160,44	altered
2	29340000	29425000	ID_0.01_1421	-0.0358769	31120180	altered
2	29425000	29595000	ID_0.01_1422	-0.187132	51,160,44	altered
2	29595000	29760000	ID_0.01_1423	-0.0866408	31120180	altered
2	29760000	29935000	ID_0.01_1424	-0.0301446	51,160,44	altered
2	29935000	30065000	ID_0.01_1425	0.063286	31120180	altered
2	30065000	30145000	ID_0.01_1426	-0.170255	51,160,44	altered
2	30145000	30370000	ID_0.01_1427	-0.243274	31120180	conserved
2	30370000	30455000	ID_0.01_1428	-0.566129	51,160,44	conserved
2	30455000	30670000	ID_0.01_1429	-0.444444	31120180	altered
2	30670000	30935000	ID_0.01_1430	-0.0563848	51,160,44	altered
2	30935000	31120000	ID_0.01_1431	-0.627087	31120180	conserved
2	31120000	31390000	ID_0.01_1432	-0.419144	51,160,44	conserved
2	31390000	31465000	ID_0.01_1433	-0.281678	31120180	altered
2	31465000	31705000	ID_0.01_1434	-0.209688	51,160,44	altered
2	31705000	31805000	ID_0.01_1435	-0.399829	31120180	altered
2	31805000	31865000	ID_0.01_1436	-0.432124	51,160,44	conserved
2	31865000	32235000	ID_0.01_1437	-0.456409	31120180	altered
2	32235000	32500000	ID_0.01_1438	-0.00612139	51,160,44	conserved
2	32500000	32585000	ID_0.01_1439	-0.145833	31120180	altered
2	32585000	32780000	ID_0.01_1440	-0.10628	51,160,44	altered
2	32780000	32900000	ID_0.01_1441	0.304623	31120180	conserved
2	32900000	33000000	ID_0.01_1442	0.021991	51,160,44	conserved
2	33000000	33255000	ID_0.01_1443	-0.159954	31120180	altered
2	33255000	33500000	ID_0.01_1444	-0.218049	51,160,44	conserved
2	33500000	33600000	ID_0.01_1445	0.256541	31120180	conserved
2	33600000	33670000	ID_0.01_1446	0.153716	51,160,44	altered
2	33670000	34325000	ID_0.01_1447	0.0174926	31120180	altered
2	34325000	34645000	ID_0.01_1448	-0.164971	51,160,44	altered
2	34645000	34770000	ID_0.01_1449	-0.120024	31120180	altered
2	34770000	34880000	ID_0.01_1450	-0.347405	51,160,44	altered
2	34880000	35335000	ID_0.01_1451	-0.273917	31120180	altered
2	35335000	35700000	ID_0.01_1452	-0.175405	51,160,44	altered
2	35700000	35765000	ID_0.01_1453	-0.22844	31120180	altered
2	35765000	35955000	ID_0.01_1454	-0.215887	51,160,44	conserved
2	35955000	36015000	ID_0.01_1455	-0.159657	31120180	conserved
2	36015000	36365000	ID_0.01_1456	-0.244711	51,160,44	altered
2	36365000	36560000	ID_0.01_1457	-0.153388	31120180	conserved
2	36560000	36880000	ID_0.01_1458	-0.230613	51,160,44	altered
2	36880000	37010000	ID_0.01_1459	-0.115084	31120180	altered
2	37010000	37195000	ID_0.01_1460	-0.252875	51,160,44	conserved
2	37195000	37315000	ID_0.01_1461	-0.10727	31120180	altered
2	37315000	37380000	ID_0.01_1462	-0.0356296	51,160,44	altered
2	37380000	37460000	ID_0.01_1463	-0.0167008	31120180	conserved
2	37460000	37625000	ID_0.01_1464	0.170051	51,160,44	conserved
2	37625000	37765000	ID_0.01_1465	-0.269059	31120180	conserved
2	37765000	37900000	ID_0.01_1466	0.0874455	51,160,44	conserved
2	37900000	38200000	ID_0.01_1467	-0.149381	31120180	altered
2	38200000	38505000	ID_0.01_1468	-0.244383	51,160,44	altered
2	38505000	38605000	ID_0.01_1469	-0.421591	31120180	conserved
2	38605000	38745000	ID_0.01_1470	-0.207736	51,160,44	conserved
2	38745000	38835000	ID_0.01_1471	-0.0958082	31120180	conserved
2	38835000	39010000	ID_0.01_1472	0.0606458	51,160,44	altered
2	39010000	39170000	ID_0.01_1473	-0.413022	31120180	altered
2	39170000	39285000	ID_0.01_1474	0.0373787	51,160,44	conserved
2	39285000	39350000	ID_0.01_1475	0.14805	31120180	conserved
2	39350000	39455000	ID_0.01_1476	0.0242952	51,160,44	conserved
2	39455000	39670000	ID_0.01_1477	0.0426284	31120180	altered
2	39670000	39755000	ID_0.01_1478	0.331517	51,160,44	conserved
2	39755000	39830000	ID_0.01_1479	0.124652	31120180	conserved
2	39830000	39925000	ID_0.01_1480	0.200545	51,160,44	altered
2	39925000	40140000	ID_0.01_1481	0.23939	31120180	altered
2	40140000	40315000	ID_0.01_1482	-0.408437	51,160,44	altered
2	40315000	40680000	ID_0.01_1483	0.0793796	31120180	altered
2	40680000	40885000	ID_0.01_1484	-0.0443904	51,160,44	conserved
2	40885000	41115000	ID_0.01_1485	0.201883	31120180	altered
2	41115000	41315000	ID_0.01_1486	0.218618	51,160,44	altered
2	41315000	41400000	ID_0.01_1487	0.183876	31120180	altered
2	41400000	41635000	ID_0.01_1488	0.140752	51,160,44	altered
2	41635000	41735000	ID_0.01_1489	-0.0724978	31120180	altered
2	41735000	41785000	ID_0.01_1490	-0.0979284	51,160,44	altered
2	41785000	41930000	ID_0.01_1491	-0.0999457	31120180	altered
2	41930000	42015000	ID_0.01_1492	-0.153255	51,160,44	altered
2	42015000	42065000	ID_0.01_1493	-0.433965	31120180	altered
2	42065000	42320000	ID_0.01_1494	-0.474494	51,160,44	conserved
2	42320000	42595000	ID_0.01_1495	-0.527081	31120180	conserved
2	42595000	42680000	ID_0.01_1496	-0.217725	51,160,44	altered
2	42680000	42730000	ID_0.01_1497	-0.244083	31120180	altered
2	42730000	42790000	ID_0.01_1498	-0.371081	51,160,44	altered
2	42790000	43045000	ID_0.01_1499	-0.330936	31120180	altered
2	43045000	43200000	ID_0.01_1500	-0.689953	51,160,44	altered
2	43200000	43350000	ID_0.01_1501	-0.589838	31120180	altered
2	43350000	43370000	ID_0.01_1502	-0.451411	51,160,44	altered
2	43370000	43455000	ID_0.01_1503	-0.450365	31120180	altered
2	43455000	43820000	ID_0.01_1504	-0.578541	51,160,44	conserved
2	43820000	44055000	ID_0.01_1505	-0.207656	31120180	altered
2	44055000	44110000	ID_0.01_1506	-0.0320215	51,160,44	altered
2	44110000	44235000	ID_0.01_1507	-0.0600041	31120180	altered
2	44235000	44265000	ID_0.01_1508	-0.239646	51,160,44	altered
2	44265000	44395000	ID_0.01_1509	-0.215967	31120180	altered
2	44395000	44470000	ID_0.01_1510	0.109664	51,160,44	altered
2	44470000	44595000	ID_0.01_1511	0.140857	31120180	conserved
2	44595000	44710000	ID_0.01_1512	-0.021832	51,160,44	altered
2	44710000	45030000	ID_0.01_1513	-0.000265443	31120180	conserved
2	45030000	45215000	ID_0.01_1514	-0.280653	51,160,44	conserved
2	45215000	45380000	ID_0.01_1515	-0.640938	31120180	altered
2	45380000	45735000	ID_0.01_1516	-0.36363	51,160,44	altered
2	45735000	45840000	ID_0.01_1517	0.0560294	31120180	altered
2	45840000	45880000	ID_0.01_1518	-0.168265	51,160,44	altered
2	45880000	45990000	ID_0.01_1519	-0.189903	31120180	altered
2	45990000	46020000	ID_0.01_1520	0.300417	51,160,44	altered
2	46020000	46050000	ID_0.01_1521	0.324609	31120180	altered
2	46050000	46380000	ID_0.01_1522	0.342956	51,160,44	altered
2	46380000	46465000	ID_0.01_1523	-0.215368	31120180	altered
2	46465000	46595000	ID_0.01_1524	-0.228701	51,160,44	altered
2	46595000	46690000	ID_0.01_1525	0.0211164	31120180	conserved
2	46690000	46845000	ID_0.01_1526	-0.332079	51,160,44	conserved
2	46845000	47215000	ID_0.01_1527	0.0311834	31120180	altered
2	47215000	47400000	ID_0.01_1528	-0.531862	51,160,44	conserved
2	47400000	47555000	ID_0.01_1529	-0.0189191	31120180	conserved
2	47555000	47635000	ID_0.01_1530	-0.448149	51,160,44	conserved
2	47635000	47795000	ID_0.01_1531	-0.411173	31120180	conserved
2	47795000	47995000	ID_0.01_1532	-0.335963	51,160,44	conserved
2	47995000	48160000	ID_0.01_1533	-0.478129	31120180	conserved
2	48160000	48335000	ID_0.01_1534	-0.165313	51,160,44	conserved
2	48335000	48540000	ID_0.01_1535	-0.440887	31120180	conserved
2	48540000	48675000	ID_0.01_1536	0.199361	51,160,44	conserved
2	48675000	48820000	ID_0.01_1537	-0.213794	31120180	conserved
2	48820000	49165000	ID_0.01_1538	-0.439719	51,160,44	altered
2	49165000	49270000	ID_0.01_1539	-0.278649	31120180	altered
2	49270000	49455000	ID_0.01_1540	-0.129974	51,160,44	altered
2	49455000	49725000	ID_0.01_1541	-0.289489	31120180	altered
2	49725000	50580000	ID_0.01_1542	-0.213521	51,160,44	altered
2	50580000	50720000	ID_0.01_1543	0.584233	31120180	conserved
2	50720000	51020000	ID_0.01_1544	-0.312397	51,160,44	conserved
2	51020000	51260000	ID_0.01_1545	1.47724	31120180	conserved
2	51260000	51360000	ID_0.01_1546	-0.135723	51,160,44	altered
2	51360000	51530000	ID_0.01_1547	0.0565814	31120180	altered
2	51530000	51610000	ID_0.01_1548	-0.0130263	51,160,44	altered
2	51610000	51720000	ID_0.01_1549	-0.0699867	31120180	altered
2	51720000	52285000	ID_0.01_1550	-0.0274479	51,160,44	altered
2	52285000	52740000	ID_0.01_1551	-0.09013	31120180	altered
2	52740000	52805000	ID_0.01_1552	-0.155792	51,160,44	conserved
2	52805000	53640000	ID_0.01_1553	-0.201262	31120180	altered
2	53640000	54085000	ID_0.01_1554	-0.195704	51,160,44	altered
2	54085000	54220000	ID_0.01_1555	0.260581	31120180	altered
2	54220000	54345000	ID_0.01_1556	-0.0600532	51,160,44	conserved
2	54345000	54550000	ID_0.01_1557	-0.317912	31120180	conserved
2	54550000	54685000	ID_0.01_1558	0.305847	51,160,44	conserved
2	54685000	54785000	ID_0.01_1559	0.326196	31120180	altered
2	54785000	54950000	ID_0.01_1560	0.762006	51,160,44	altered
2	54950000	55105000	ID_0.01_1561	-0.131897	31120180	conserved
2	55105000	55275000	ID_0.01_1562	0.415339	51,160,44	conserved
2	55275000	55455000	ID_0.01_1563	0.337031	31120180	altered
2	55455000	55650000	ID_0.01_1564	-0.24051	51,160,44	conserved
2	55650000	55745000	ID_0.01_1565	0.0991797	31120180	conserved
2	55745000	55855000	ID_0.01_1566	-0.109625	51,160,44	conserved
2	55855000	55945000	ID_0.01_1567	-0.0846521	31120180	conserved
2	55945000	56360000	ID_0.01_1568	-0.439647	51,160,44	altered
2	56360000	56410000	ID_0.01_1569	-0.452931	31120180	altered
2	56410000	56675000	ID_0.01_1570	-0.47175	51,160,44	conserved
2	56675000	56840000	ID_0.01_1571	0.0888978	31120180	altered
2	56840000	56905000	ID_0.01_1572	-0.0776233	51,160,44	altered
2	56905000	57270000	ID_0.01_1573	-0.0776739	31120180	conserved
2	57270000	57460000	ID_0.01_1574	-0.146838	51,160,44	conserved
2	57460000	57750000	ID_0.01_1575	-0.287472	31120180	conserved
2	57750000	57935000	ID_0.01_1576	-0.339553	51,160,44	conserved
2	57935000	57985000	ID_0.01_1577	-0.197401	31120180	conserved
2	57985000	58145000	ID_0.01_1578	-0.0222924	51,160,44	conserved
2	58145000	58285000	ID_0.01_1579	0.214268	31120180	conserved
2	58285000	58360000	ID_0.01_1580	0.228568	51,160,44	conserved
2	58360000	58420000	ID_0.01_1581	0.168925	31120180	altered
2	58420000	58525000	ID_0.01_1582	0.355808	51,160,44	altered
2	58525000	58650000	ID_0.01_1583	0.218012	31120180	conserved
2	58650000	58795000	ID_0.01_1584	0.0841401	51,160,44	conserved
2	58795000	59000000	ID_0.01_1585	0.635491	31120180	altered
2	59000000	59100000	ID_0.01_1586	0.365076	51,160,44	altered
2	59100000	59320000	ID_0.01_1587	0.463805	31120180	altered
2	59320000	59600000	ID_0.01_1588	-0.0335261	51,160,44	altered
2	59600000	59810000	ID_0.01_1589	0.0292508	31120180	altered
2	59810000	59885000	ID_0.01_1590	0.0741611	51,160,44	altered
2	59885000	60780000	ID_0.01_1591	0.0212619	31120180	altered
2	60780000	60810000	ID_0.01_1592	-0.45042	51,160,44	altered
2	60810000	60905000	ID_0.01_1593	-0.450672	31120180	conserved
2	60905000	61105000	ID_0.01_1594	-0.54249	51,160,44	altered
2	61105000	61245000	ID_0.01_1595	0.138154	31120180	altered
2	61245000	61360000	ID_0.01_1596	-0.114632	51,160,44	conserved
2	61360000	61585000	ID_0.01_1597	-0.155403	31120180	altered
2	61585000	61695000	ID_0.01_1598	0.360821	51,160,44	altered
2	61695000	61775000	ID_0.01_1599	-0.109787	31120180	conserved
2	61775000	61865000	ID_0.01_1600	-0.331404	51,160,44	altered
2	61865000	61995000	ID_0.01_1601	-0.190153	31120180	altered
2	61995000	62135000	ID_0.01_1602	-0.296999	51,160,44	conserved
2	62135000	62245000	ID_0.01_1603	-0.365444	31120180	altered
2	62245000	62640000	ID_0.01_1604	-0.120176	51,160,44	altered
2	62640000	62800000	ID_0.01_1605	-0.638708	31120180	altered
2	62800000	62885000	ID_0.01_1606	-0.0465972	51,160,44	altered
2	62885000	62935000	ID_0.01_1607	-0.0741457	31120180	altered
2	62935000	63005000	ID_0.01_1608	-0.124236	51,160,44	conserved
2	63005000	63160000	ID_0.01_1609	-0.112426	31120180	conserved
2	63160000	63195000	ID_0.01_1610	0.309412	51,160,44	altered
2	63195000	63315000	ID_0.01_1611	0.334669	31120180	altered
2	63315000	64245000	ID_0.01_1612	-0.233653	51,160,44	altered
2	64245000	64560000	ID_0.01_1613	-0.144042	31120180	conserved
2	64560000	64750000	ID_0.01_1614	-0.390305	51,160,44	altered
2	64750000	64815000	ID_0.01_1615	0.0899661	31120180	altered
2	64815000	64880000	ID_0.01_1616	0.213351	51,160,44	conserved
2	64880000	64995000	ID_0.01_1617	0.218651	31120180	altered
2	64995000	65120000	ID_0.01_1618	0.23236	51,160,44	altered
2	65120000	65270000	ID_0.01_1619	-0.431704	31120180	conserved
2	65270000	65360000	ID_0.01_1620	-0.216533	51,160,44	conserved
2	65360000	65670000	ID_0.01_1621	-0.055888	31120180	conserved
2	65670000	65800000	ID_0.01_1622	-0.0880515	51,160,44	conserved
2	65800000	65940000	ID_0.01_1623	-0.56506	31120180	altered
2	65940000	66120000	ID_0.01_1624	-0.189633	51,160,44	altered
2	66120000	66655000	ID_0.01_1625	0.0534863	31120180	altered
2	66655000	66815000	ID_0.01_1626	-0.330223	51,160,44	conserved
2	66815000	66895000	ID_0.01_1627	-0.265281	31120180	conserved
2	66895000	67075000	ID_0.01_1628	0.0488592	51,160,44	conserved
2	67075000	67195000	ID_0.01_1629	0.374133	31120180	altered
2	67195000	67455000	ID_0.01_1630	0.294742	51,160,44	altered
2	67455000	67555000	ID_0.01_1631	0.125175	31120180	conserved
2	67555000	67685000	ID_0.01_1632	0.123536	51,160,44	altered
2	67685000	67750000	ID_0.01_1633	0.0323649	31120180	altered
2	67750000	67875000	ID_0.01_1634	-0.0186678	51,160,44	conserved
2	67875000	68070000	ID_0.01_1635	-0.109276	31120180	conserved
2	68070000	68545000	ID_0.01_1636	-0.238019	51,160,44	altered
2	68545000	68680000	ID_0.01_1637	0.384618	31120180	conserved
2	68680000	68885000	ID_0.01_1638	-0.337556	51,160,44	altered
2	68885000	69160000	ID_0.01_1639	-0.222479	31120180	altered
2	69160000	69540000	ID_0.01_1640	-0.390078	51,160,44	conserved
2	69540000	69665000	ID_0.01_1641	-0.248143	31120180	altered
2	69665000	69875000	ID_0.01_1642	-0.0190229	51,160,44	altered
2	69875000	69940000	ID_0.01_1643	-0.234655	31120180	altered
2	69940000	70060000	ID_0.01_1644	-0.218522	51,160,44	conserved
2	70060000	70145000	ID_0.01_1645	-0.0614257	31120180	conserved
2	70145000	70300000	ID_0.01_1646	-0.134631	51,160,44	conserved
2	70300000	70375000	ID_0.01_1647	-0.12704	31120180	conserved
2	70375000	70530000	ID_0.01_1648	-0.192169	51,160,44	conserved
2	70530000	70875000	ID_0.01_1649	-0.570804	31120180	altered
2	70875000	71020000	ID_0.01_1650	-0.220615	51,160,44	conserved
2	71020000	71230000	ID_0.01_1651	-0.389969	31120180	altered
2	71230000	71280000	ID_0.01_1652	-0.69576	51,160,44	altered
2	71280000	71360000	ID_0.01_1653	-0.624786	31120180	altered
2	71360000	71450000	ID_0.01_1654	-0.446563	51,160,44	altered
2	71450000	71770000	ID_0.01_1655	-0.295241	31120180	altered
2	71770000	71920000	ID_0.01_1656	-0.689014	51,160,44	conserved
2	71920000	72370000	ID_0.01_1657	-0.331857	31120180	altered
2	72370000	72570000	ID_0.01_1658	-0.61771	51,160,44	altered
2	72570000	72650000	ID_0.01_1659	0.443847	31120180	altered
2	72650000	72735000	ID_0.01_1660	0.314213	51,160,44	altered
2	72735000	72840000	ID_0.01_1661	0.457415	31120180	altered
2	72840000	72995000	ID_0.01_1662	0.210087	51,160,44	conserved
2	72995000	73145000	ID_0.01_1663	0.067502	31120180	altered
2	73145000	73430000	ID_0.01_1664	-0.436525	51,160,44	altered
2	73430000	73615000	ID_0.01_1665	-0.627996	31120180	conserved
2	73615000	73710000	ID_0.01_1666	-0.175918	51,160,44	conserved
2	73710000	73860000	ID_0.01_1667	-0.284795	31120180	altered
2	73860000	73925000	ID_0.01_1668	-0.407078	51,160,44	altered
2	73925000	74060000	ID_0.01_1669	-0.474503	31120180	altered
2	74060000	74155000	ID_0.01_1670	-0.297564	51,160,44	altered
2	74155000	74470000	ID_0.01_1671	-0.109482	31120180	altered
2	74470000	74685000	ID_0.01_1672	-0.207579	51,160,44	altered
2	74685000	74755000	ID_0.01_1673	-0.501807	31120180	altered
2	74755000	75120000	ID_0.01_1674	-0.443526	51,160,44	altered
2	75120000	75615000	ID_0.01_1675	-0.366702	31120180	altered
2	75615000	75855000	ID_0.01_1676	-0.225144	51,160,44	conserved
2	75855000	75960000	ID_0.01_1677	-0.40001	31120180	conserved
2	75960000	76015000	ID_0.01_1678	-0.420357	51,160,44	altered
2	76015000	76245000	ID_0.01_1679	-0.499008	31120180	altered
2	76245000	76320000	ID_0.01_1680	-0.0815184	51,160,44	altered
2	76320000	76405000	ID_0.01_1681	-0.0963508	31120180	altered
2	76405000	76575000	ID_0.01_1682	-0.159798	51,160,44	altered
2	76575000	76830000	ID_0.01_1683	0.00205142	31120180	conserved
2	76830000	76925000	ID_0.01_1684	-0.160002	51,160,44	altered
2	76925000	77035000	ID_0.01_1685	-0.122392	31120180	altered
2	77035000	77160000	ID_0.01_1686	0.0092385	51,160,44	altered
2	77160000	77440000	ID_0.01_1687	0.0745023	31120180	altered
2	77440000	77685000	ID_0.01_1688	0.211962	51,160,44	altered
2	77685000	77755000	ID_0.01_1689	0.403754	31120180	altered
2	77755000	77860000	ID_0.01_1690	-0.210544	51,160,44	altered
2	77860000	77915000	ID_0.01_1691	-0.271547	31120180	altered
2	77915000	78475000	ID_0.01_1692	-0.259869	51,160,44	altered
2	78475000	78720000	ID_0.01_1693	-0.158209	31120180	altered
2	78720000	78920000	ID_0.01_1694	0.0162514	51,160,44	altered
2	78920000	79230000	ID_0.01_1695	0.0515851	31120180	altered
2	79230000	79440000	ID_0.01_1696	-0.553743	51,160,44	conserved
2	79440000	79655000	ID_0.01_1697	-0.36021	31120180	altered
2	79655000	79740000	ID_0.01_1698	0.285104	51,160,44	altered
2	79740000	80315000	ID_0.01_1699	0.099663	31120180	altered
2	80315000	80520000	ID_0.01_1700	0.051671	51,160,44	altered
2	80520000	80730000	ID_0.01_1701	-0.180806	31120180	altered
2	80730000	80910000	ID_0.01_1702	0.0528839	51,160,44	altered
2	80910000	81260000	ID_0.01_1703	-0.0617202	31120180	altered
2	81260000	81560000	ID_0.01_1704	-0.266086	51,160,44	altered
2	81560000	81580000	ID_0.01_1705	-0.0806658	31120180	altered
2	81580000	81620000	ID_0.01_1706	-0.0600928	51,160,44	altered
2	81620000	81760000	ID_0.01_1707	0.00155369	31120180	altered
2	81760000	81835000	ID_0.01_1708	0.0449981	51,160,44	altered
2	81835000	82290000	ID_0.01_1709	-0.0393533	31120180	altered
2	82290000	82725000	ID_0.01_1710	-0.0159301	51,160,44	altered
2	82725000	82880000	ID_0.01_1711	0.0232323	31120180	altered
2	82880000	83290000	ID_0.01_1712	0.0489926	51,160,44	altered
2	83290000	83415000	ID_0.01_1713	-0.0911834	31120180	altered
2	83415000	83770000	ID_0.01_1714	-0.189628	51,160,44	altered
2	83770000	83810000	ID_0.01_1715	-0.0564181	31120180	altered
2	83810000	83975000	ID_0.01_1716	-0.0846227	51,160,44	altered
2	83975000	84110000	ID_0.01_1717	-0.204273	31120180	altered
2	84110000	84275000	ID_0.01_1718	-0.132029	51,160,44	altered
2	84275000	84535000	ID_0.01_1719	-0.236653	31120180	altered
2	84535000	84860000	ID_0.01_1720	-0.534383	51,160,44	altered
2	84860000	85090000	ID_0.01_1721	-0.0463706	31120180	altered
2	85090000	85200000	ID_0.01_1722	-0.446602	51,160,44	altered
2	85200000	85290000	ID_0.01_1723	-0.290105	31120180	altered
2	85290000	85530000	ID_0.01_1724	-0.193999	51,160,44	altered
2	85530000	85555000	ID_0.01_1725	-0.526508	31120180	altered
2	85555000	85845000	ID_0.01_1726	-0.530727	51,160,44	conserved
2	85845000	86055000	ID_0.01_1727	-0.601101	31120180	altered
2	86055000	86330000	ID_0.01_1728	-0.272523	51,160,44	altered
2	86330000	86425000	ID_0.01_1729	-0.250933	31120180	altered
2	86425000	86590000	ID_0.01_1730	-0.259441	51,160,44	conserved
2	86590000	86670000	ID_0.01_1731	-0.02172	31120180	conserved
2	86670000	86790000	ID_0.01_1732	-0.0901342	51,160,44	altered
2	86790000	86865000	ID_0.01_1733	0.0479744	31120180	altered
2	86865000	86970000	ID_0.01_1734	-0.139738	51,160,44	conserved
2	86970000	87160000	ID_0.01_1735	-0.506797	31120180	altered
2	87160000	87260000	ID_0.01_1736	-0.945478	51,160,44	altered
2	87260000	87305000	ID_0.01_1737	-0.948442	31120180	altered
2	87305000	87620000	ID_0.01_1738	-0.952209	51,160,44	conserved
2	87620000	87755000	ID_0.01_1739	-1.02257	31120180	altered
2	87755000	88020000	ID_0.01_1740	-0.992801	51,160,44	conserved
2	88020000	88165000	ID_0.01_1741	-0.965962	31120180	altered
2	88165000	88285000	ID_0.01_1742	-0.941394	51,160,44	altered
2	88285000	88485000	ID_0.01_1743	-0.879843	31120180	conserved
2	88485000	88845000	ID_0.01_1744	-0.551856	51,160,44	altered
2	88845000	89115000	ID_0.01_1745	-0.317662	31120180	altered
2	89115000	89610000	ID_0.01_1746	-0.466595	51,160,44	altered
2	89610000	89910000	ID_0.01_1747	-1.1244	31120180	altered
2	89910000	91630000	ID_0.01_1748	-0.897178	51,160,44	altered
2	91630000	91760000	ID_0.01_1749	-1.13695	31120180	altered
2	91760000	91855000	ID_0.01_1750	-0.891775	51,160,44	altered
2	91855000	91965000	ID_0.01_1751	-0.909507	31120180	altered
2	91965000	92060000	ID_0.01_1752	-0.936237	51,160,44	conserved
2	92060000	92325000	ID_0.01_1753	-0.936635	31120180	altered
2	92325000	95335000	ID_0.01_1754	-1.15703	51,160,44	conserved
2	95335000	96075000	ID_0.01_1755	-1.0299	31120180	altered
2	96075000	96155000	ID_0.01_1756	-0.841282	51,160,44	conserved
2	96155000	96255000	ID_0.01_1757	-0.793428	31120180	conserved
2	96255000	96325000	ID_0.01_1758	-0.788763	51,160,44	altered
2	96325000	96415000	ID_0.01_1759	-0.83013	31120180	altered
2	96415000	96500000	ID_0.01_1760	-0.905572	51,160,44	altered
2	96500000	96660000	ID_0.01_1761	-0.911632	31120180	altered
2	96660000	96735000	ID_0.01_1762	-0.915027	51,160,44	altered
2	96735000	96935000	ID_0.01_1763	-0.825	31120180	conserved
2	96935000	97075000	ID_0.01_1764	-0.400139	51,160,44	conserved
2	97075000	97225000	ID_0.01_1765	-0.37528	31120180	altered
2	97225000	97310000	ID_0.01_1766	-0.588426	51,160,44	altered
2	97310000	97525000	ID_0.01_1767	-0.398017	31120180	altered
2	97525000	97900000	ID_0.01_1768	-0.537635	51,160,44	conserved
2	97900000	97950000	ID_0.01_1769	-0.953272	31120180	altered
2	97950000	98095000	ID_0.01_1770	-0.954665	51,160,44	altered
2	98095000	98615000	ID_0.01_1771	-0.948061	31120180	altered
2	98615000	98640000	ID_0.01_1772	-0.028991	51,160,44	altered
2	98640000	99010000	ID_0.01_1773	0.00350411	31120180	altered
2	99010000	99220000	ID_0.01_1774	-0.418306	51,160,44	conserved
2	99220000	99345000	ID_0.01_1775	-0.188453	31120180	conserved
2	99345000	99460000	ID_0.01_1776	0.16688	51,160,44	altered
2	99460000	99620000	ID_0.01_1777	-0.297757	31120180	altered
2	99620000	99755000	ID_0.01_1778	-0.383316	51,160,44	altered
2	99755000	99805000	ID_0.01_1779	-0.195612	31120180	altered
2	99805000	99935000	ID_0.01_1780	-0.330677	51,160,44	conserved
2	99935000	100110000	ID_0.01_1781	-0.184796	31120180	altered
2	100110000	100165000	ID_0.01_1782	-0.326289	51,160,44	altered
2	100165000	100345000	ID_0.01_1783	-0.356922	31120180	conserved
2	100345000	100395000	ID_0.01_1784	0.352512	51,160,44	conserved
2	100395000	100725000	ID_0.01_1785	0.384491	31120180	conserved
2	100725000	100875000	ID_0.01_1786	-0.108393	51,160,44	conserved
2	100875000	101010000	ID_0.01_1787	-0.431904	31120180	altered
2	101010000	101045000	ID_0.01_1788	-0.271645	51,160,44	altered
2	101045000	101205000	ID_0.01_1789	-0.328867	31120180	altered
2	101205000	101415000	ID_0.01_1790	-0.572686	51,160,44	altered
2	101415000	101620000	ID_0.01_1791	-0.152256	31120180	altered
2	101620000	101825000	ID_0.01_1792	-0.483522	51,160,44	altered
2	101825000	101865000	ID_0.01_1793	-0.356473	31120180	altered
2	101865000	102310000	ID_0.01_1794	-0.369342	51,160,44	altered
2	102310000	102610000	ID_0.01_1795	-0.0794638	31120180	altered
2	102610000	102860000	ID_0.01_1796	-0.251983	51,160,44	conserved
2	102860000	103070000	ID_0.01_1797	-0.225823	31120180	conserved
2	103070000	103235000	ID_0.01_1798	-0.270466	51,160,44	conserved
2	103235000	103460000	ID_0.01_1799	-0.107336	31120180	altered
2	103460000	103550000	ID_0.01_1800	-0.202258	51,160,44	altered
2	103550000	103655000	ID_0.01_1801	-0.0863738	31120180	altered
2	103655000	103905000	ID_0.01_1802	-0.151664	51,160,44	conserved
2	103905000	103995000	ID_0.01_1803	-0.131243	31120180	altered
2	103995000	104135000	ID_0.01_1804	0.0853403	51,160,44	altered
2	104135000	104290000	ID_0.01_1805	-0.00317775	31120180	altered
2	104290000	104320000	ID_0.01_1806	-0.0207647	51,160,44	altered
2	104320000	104345000	ID_0.01_1807	-0.0157517	31120180	conserved
2	104345000	104460000	ID_0.01_1808	-0.0179857	51,160,44	altered
2	104460000	104575000	ID_0.01_1809	0.160814	31120180	altered
2	104575000	104650000	ID_0.01_1810	0.0201882	51,160,44	conserved
2	104650000	105025000	ID_0.01_1811	0.101679	31120180	altered
2	105025000	105050000	ID_0.01_1812	0.229259	51,160,44	altered
2	105050000	105130000	ID_0.01_1813	0.199601	31120180	altered
2	105130000	105205000	ID_0.01_1814	0.173664	51,160,44	altered
2	105205000	105375000	ID_0.01_1815	0.253583	31120180	altered
2	105375000	105490000	ID_0.01_1816	0.11479	51,160,44	conserved
2	105490000	105650000	ID_0.01_1817	-0.459835	31120180	conserved
2	105650000	105725000	ID_0.01_1818	-0.223696	51,160,44	altered
2	105725000	106185000	ID_0.01_1819	-0.210482	31120180	conserved
2	106185000	106360000	ID_0.01_1820	-0.36188	51,160,44	conserved
2	106360000	106505000	ID_0.01_1821	0.0762879	31120180	altered
2	106505000	106570000	ID_0.01_1822	-0.0221405	51,160,44	altered
2	106570000	106720000	ID_0.01_1823	-0.111403	31120180	altered
2	106720000	106905000	ID_0.01_1824	-0.411532	51,160,44	altered
2	106905000	107020000	ID_0.01_1825	-0.600767	31120180	conserved
2	107020000	107105000	ID_0.01_1826	-0.852304	51,160,44	altered
2	107105000	107505000	ID_0.01_1827	-0.846901	31120180	conserved
2	107505000	107945000	ID_0.01_1828	-0.132629	51,160,44	altered
2	107945000	108115000	ID_0.01_1829	0.256526	31120180	altered
2	108115000	108235000	ID_0.01_1830	0.351473	51,160,44	altered
2	108235000	108290000	ID_0.01_1831	0.216459	31120180	altered
2	108290000	108445000	ID_0.01_1832	0.0661454	51,160,44	altered
2	108445000	108540000	ID_0.01_1833	-0.766734	31120180	conserved
2	108540000	108825000	ID_0.01_1834	-0.755752	51,160,44	conserved
2	108825000	108935000	ID_0.01_1835	-0.372472	31120180	altered
2	108935000	108965000	ID_0.01_1836	-0.357418	51,160,44	altered
2	108965000	109065000	ID_0.01_1837	-0.356887	31120180	altered
2	109065000	109150000	ID_0.01_1838	-0.315737	51,160,44	altered
2	109150000	109295000	ID_0.01_1839	-0.444454	31120180	altered
2	109295000	109380000	ID_0.01_1840	-0.564703	51,160,44	altered
2	109380000	109530000	ID_0.01_1841	-0.554392	31120180	altered
2	109530000	109740000	ID_0.01_1842	-0.36783	51,160,44	conserved
2	109740000	110090000	ID_0.01_1843	-0.513794	31120180	altered
2	110090000	110260000	ID_0.01_1844	-0.518297	51,160,44	altered
2	110260000	110525000	ID_0.01_1845	-0.728653	31120180	altered
2	110525000	110805000	ID_0.01_1846	-1.1001	51,160,44	altered
2	110805000	110985000	ID_0.01_1847	-0.95673	31120180	altered
2	110985000	111090000	ID_0.01_1848	-0.908249	51,160,44	altered
2	111090000	111180000	ID_0.01_1849	-0.950898	31120180	altered
2	111180000	111350000	ID_0.01_1850	-1.10113	51,160,44	altered
2	111350000	111525000	ID_0.01_1851	-0.983324	31120180	altered
2	111525000	111870000	ID_0.01_1852	-0.380182	51,160,44	conserved
2	111870000	112355000	ID_0.01_1853	-0.415085	31120180	altered
2	112355000	112490000	ID_0.01_1854	-0.844505	51,160,44	altered
2	112490000	112815000	ID_0.01_1855	-0.88493	31120180	altered
2	112815000	113115000	ID_0.01_1856	-0.500964	51,160,44	altered
2	113115000	113205000	ID_0.01_1857	-0.681796	31120180	conserved
2	113205000	113345000	ID_0.01_1858	-0.737136	51,160,44	conserved
2	113345000	113495000	ID_0.01_1859	-0.476502	31120180	conserved
2	113495000	113580000	ID_0.01_1860	-0.272655	51,160,44	altered
2	113580000	113665000	ID_0.01_1861	-0.219606	31120180	altered
2	113665000	113960000	ID_0.01_1862	-0.296834	51,160,44	altered
2	113960000	114645000	ID_0.01_1863	-0.509805	31120180	altered
2	114645000	114735000	ID_0.01_1864	-0.114736	51,160,44	conserved
2	114735000	115030000	ID_0.01_1865	-0.381705	31120180	conserved
2	115030000	115130000	ID_0.01_1866	0.0426591	51,160,44	altered
2	115130000	115310000	ID_0.01_1867	-0.0119517	31120180	altered
2	115310000	115495000	ID_0.01_1868	-0.163973	51,160,44	conserved
2	115495000	115620000	ID_0.01_1869	-0.0123196	31120180	altered
2	115620000	115675000	ID_0.01_1870	0.0159555	51,160,44	altered
2	115675000	115760000	ID_0.01_1871	-0.0654024	31120180	altered
2	115760000	115820000	ID_0.01_1872	-0.126961	51,160,44	altered
2	115820000	115920000	ID_0.01_1873	-0.232432	31120180	conserved
2	115920000	116070000	ID_0.01_1874	-0.297977	51,160,44	conserved
2	116070000	116235000	ID_0.01_1875	0.263367	31120180	altered
2	116235000	116330000	ID_0.01_1876	0.529237	51,160,44	altered
2	116330000	116350000	ID_0.01_1877	0.394702	31120180	altered
2	116350000	116425000	ID_0.01_1878	0.394884	51,160,44	altered
2	116425000	116695000	ID_0.01_1879	0.350894	31120180	altered
2	116695000	117255000	ID_0.01_1880	-0.307174	51,160,44	altered
2	117255000	117360000	ID_0.01_1881	-0.261137	31120180	altered
2	117360000	117555000	ID_0.01_1882	-0.200599	51,160,44	altered
2	117555000	117630000	ID_0.01_1883	0.0847167	31120180	altered
2	117630000	118125000	ID_0.01_1884	-0.178728	51,160,44	altered
2	118125000	118255000	ID_0.01_1885	-0.203761	31120180	altered
2	118255000	118360000	ID_0.01_1886	-0.33848	51,160,44	altered
2	118360000	118570000	ID_0.01_1887	-0.211952	31120180	altered
2	118570000	118775000	ID_0.01_1888	-0.627602	51,160,44	altered
2	118775000	118980000	ID_0.01_1889	-0.359514	31120180	conserved
2	118980000	119140000	ID_0.01_1890	-0.298035	51,160,44	altered
2	119140000	119325000	ID_0.01_1891	-0.147842	31120180	altered
2	119325000	119625000	ID_0.01_1892	-0.0666994	51,160,44	conserved
2	119625000	119765000	ID_0.01_1893	-0.668829	31120180	conserved
2	119765000	119970000	ID_0.01_1894	-0.504546	51,160,44	altered
2	119970000	120165000	ID_0.01_1895	-0.390985	31120180	altered
2	120165000	120395000	ID_0.01_1896	-0.363156	51,160,44	altered
2	120395000	120515000	ID_0.01_1897	-0.289238	31120180	altered
2	120515000	121070000	ID_0.01_1898	0.146297	51,160,44	altered
2	121070000	121095000	ID_0.01_1899	-0.655342	31120180	altered
2	121095000	121430000	ID_0.01_1900	-0.658338	51,160,44	altered
2	121430000	121585000	ID_0.01_1901	-0.572029	31120180	altered
2	121585000	121850000	ID_0.01_1902	-0.227941	51,160,44	altered
2	121850000	122095000	ID_0.01_1903	-0.649455	31120180	altered
2	122095000	122295000	ID_0.01_1904	-0.316636	51,160,44	conserved
2	122295000	122570000	ID_0.01_1905	0.481474	31120180	altered
2	122570000	122730000	ID_0.01_1906	-0.540467	51,160,44	altered
2	122730000	122925000	ID_0.01_1907	-0.478895	31120180	altered
2	122925000	123540000	ID_0.01_1908	-0.355031	51,160,44	altered
2	123540000	123570000	ID_0.01_1909	-0.00258909	31120180	altered
2	123570000	123750000	ID_0.01_1910	-0.0360542	51,160,44	altered
2	123750000	123910000	ID_0.01_1911	0.0521	31120180	altered
2	123910000	124115000	ID_0.01_1912	-0.00585407	51,160,44	altered
2	124115000	124405000	ID_0.01_1913	-0.0336021	31120180	altered
2	124405000	124570000	ID_0.01_1914	-0.0889091	51,160,44	altered
2	124570000	124780000	ID_0.01_1915	-0.168209	31120180	conserved
2	124780000	124915000	ID_0.01_1916	-0.542244	51,160,44	conserved
2	124915000	125025000	ID_0.01_1917	-0.00264143	31120180	altered
2	125025000	125140000	ID_0.01_1918	0.154158	51,160,44	altered
2	125140000	125395000	ID_0.01_1919	0.0435984	31120180	altered
2	125395000	125785000	ID_0.01_1920	0.00666261	51,160,44	altered
2	125785000	126115000	ID_0.01_1921	-0.120414	31120180	altered
2	126115000	126395000	ID_0.01_1922	-0.204756	51,160,44	altered
2	126395000	126470000	ID_0.01_1923	-0.144412	31120180	altered
2	126470000	126805000	ID_0.01_1924	-0.219749	51,160,44	altered
2	126805000	126920000	ID_0.01_1925	-0.142079	31120180	altered
2	126920000	126940000	ID_0.01_1926	-0.339076	51,160,44	altered
2	126940000	127135000	ID_0.01_1927	-0.33672	31120180	altered
2	127135000	127180000	ID_0.01_1928	-0.255262	51,160,44	altered
2	127180000	127410000	ID_0.01_1929	-0.300746	31120180	altered
2	127410000	127805000	ID_0.01_1930	-0.429299	51,160,44	altered
2	127805000	128050000	ID_0.01_1931	-0.729252	31120180	altered
2	128050000	128330000	ID_0.01_1932	-0.22514	51,160,44	altered
2	128330000	128425000	ID_0.01_1933	-0.585699	31120180	altered
2	128425000	128785000	ID_0.01_1934	-0.582711	51,160,44	altered
2	128785000	128850000	ID_0.01_1935	-0.389018	31120180	conserved
2	128850000	129080000	ID_0.01_1936	-0.395002	51,160,44	conserved
2	129080000	129385000	ID_0.01_1937	-0.706963	31120180	conserved
2	129385000	129495000	ID_0.01_1938	-0.363211	51,160,44	altered
2	129495000	129825000	ID_0.01_1939	-0.477729	31120180	altered
2	129825000	130160000	ID_0.01_1940	-0.343755	51,160,44	altered
2	130160000	130710000	ID_0.01_1941	-0.325951	31120180	altered
2	130710000	130795000	ID_0.01_1942	-0.830977	51,160,44	altered
2	130795000	130895000	ID_0.01_1943	-0.900285	31120180	altered
2	130895000	131190000	ID_0.01_1944	-0.908274	51,160,44	altered
2	131190000	131235000	ID_0.01_1945	-0.938539	31120180	altered
2	131235000	131390000	ID_0.01_1946	-0.927761	51,160,44	conserved
2	131390000	131555000	ID_0.01_1947	-0.945919	31120180	altered
2	131555000	131960000	ID_0.01_1948	-0.609767	51,160,44	altered
2	131960000	132075000	ID_0.01_1949	-0.862912	31120180	altered
2	132075000	132180000	ID_0.01_1950	-0.873733	51,160,44	altered
2	132180000	132295000	ID_0.01_1951	-0.786855	31120180	altered
2	132295000	132430000	ID_0.01_1952	-0.819285	51,160,44	altered
2	132430000	132565000	ID_0.01_1953	-0.844276	31120180	conserved
2	132565000	132985000	ID_0.01_1954	-0.888125	51,160,44	conserved
2	132985000	133110000	ID_0.01_1955	-0.887051	31120180	conserved
2	133110000	133305000	ID_0.01_1956	-0.544949	51,160,44	conserved
2	133305000	133425000	ID_0.01_1957	-0.264397	31120180	conserved
2	133425000	133555000	ID_0.01_1958	-0.0733625	51,160,44	altered
2	133555000	133655000	ID_0.01_1959	0.236948	31120180	altered
2	133655000	133835000	ID_0.01_1960	0.333748	51,160,44	altered
2	133835000	133925000	ID_0.01_1961	0.487871	31120180	altered
2	133925000	134025000	ID_0.01_1962	0.220173	51,160,44	altered
2	134025000	134180000	ID_0.01_1963	0.307296	31120180	altered
2	134180000	134325000	ID_0.01_1964	0.571975	51,160,44	conserved
2	134325000	134625000	ID_0.01_1965	0.0430893	31120180	altered
2	134625000	134870000	ID_0.01_1966	-0.524559	51,160,44	conserved
2	134870000	134985000	ID_0.01_1967	-0.366467	31120180	conserved
2	134985000	135210000	ID_0.01_1968	0.63668	51,160,44	conserved
2	135210000	135475000	ID_0.01_1969	-0.415617	31120180	conserved
2	135475000	135550000	ID_0.01_1970	-0.0997792	51,160,44	altered
2	135550000	135660000	ID_0.01_1971	-0.0544659	31120180	altered
2	135660000	135925000	ID_0.01_1972	-0.39539	51,160,44	altered
2	135925000	136265000	ID_0.01_1973	0.0511479	31120180	altered
2	136265000	136500000	ID_0.01_1974	-0.156663	51,160,44	altered
2	136500000	136875000	ID_0.01_1975	-0.282705	31120180	altered
2	136875000	137515000	ID_0.01_1976	-0.0859139	51,160,44	altered
2	137515000	137665000	ID_0.01_1977	-0.206299	31120180	altered
2	137665000	137815000	ID_0.01_1978	0.285528	51,160,44	altered
2	137815000	137870000	ID_0.01_1979	0.296126	31120180	conserved
2	137870000	137950000	ID_0.01_1980	0.259445	51,160,44	altered
2	137950000	138145000	ID_0.01_1981	0.410169	31120180	altered
2	138145000	138200000	ID_0.01_1982	0.230853	51,160,44	altered
2	138200000	138660000	ID_0.01_1983	0.206506	31120180	altered
2	138660000	138840000	ID_0.01_1984	-0.413061	51,160,44	altered
2	138840000	138920000	ID_0.01_1985	0.316315	31120180	altered
2	138920000	139135000	ID_0.01_1986	0.279874	51,160,44	altered
2	139135000	139585000	ID_0.01_1987	-0.0828393	31120180	altered
2	139585000	139690000	ID_0.01_1988	-0.413541	51,160,44	conserved
2	139690000	140835000	ID_0.01_1989	-0.433387	31120180	altered
2	140835000	140935000	ID_0.01_1990	-0.049716	51,160,44	altered
2	140935000	141110000	ID_0.01_1991	-0.0276554	31120180	altered
2	141110000	141185000	ID_0.01_1992	0.26128	51,160,44	altered
2	141185000	141320000	ID_0.01_1993	0.187234	31120180	altered
2	141320000	141535000	ID_0.01_1994	0.252132	51,160,44	altered
2	141535000	141615000	ID_0.01_1995	0.227679	31120180	altered
2	141615000	141950000	ID_0.01_1996	0.12022	51,160,44	conserved
2	141950000	142185000	ID_0.01_1997	0.0630849	31120180	conserved
2	142185000	142315000	ID_0.01_1998	0.255766	51,160,44	conserved
[truncated: 13,190 more rows]

## Sheet: Control_TAD_region
Chr	Start	End	TAD_id	DI	Color
1	260000	565000	ID_0.01_1	-1.20448	31120180
1	565000	710000	ID_0.01_2	-1.08954	51,160,44
1	710000	1445000	ID_0.01_3	-0.970348	31120180
1	1445000	1585000	ID_0.01_4	-0.812373	51,160,44
1	1585000	1655000	ID_0.01_5	-0.819854	31120180
1	1655000	1840000	ID_0.01_6	-0.785121	51,160,44
1	1840000	2000000	ID_0.01_7	-0.728009	31120180
1	2000000	2110000	ID_0.01_8	-0.600925	51,160,44
1	2110000	2345000	ID_0.01_9	-0.671859	31120180
1	2345000	2465000	ID_0.01_10	-0.817725	51,160,44
1	2465000	2580000	ID_0.01_11	-0.765636	31120180
1	2580000	2695000	ID_0.01_12	-0.841479	51,160,44
1	2695000	2985000	ID_0.01_13	-0.807666	31120180
1	2985000	3365000	ID_0.01_14	-0.567597	51,160,44
1	3365000	3395000	ID_0.01_15	-0.811913	31120180
1	3395000	3535000	ID_0.01_16	-0.808916	51,160,44
1	3535000	3660000	ID_0.01_17	-0.811934	31120180
1	3660000	3830000	ID_0.01_18	-0.685431	51,160,44
1	3830000	4015000	ID_0.01_19	-0.78584	31120180
1	4015000	4100000	ID_0.01_20	-0.592411	51,160,44
1	4100000	4395000	ID_0.01_21	-0.535742	31120180
1	4395000	4550000	ID_0.01_22	-0.422625	51,160,44
1	4550000	4715000	ID_0.01_23	-0.281604	31120180
1	4715000	4880000	ID_0.01_24	-0.719656	51,160,44
1	4880000	5225000	ID_0.01_25	-0.343747	31120180
1	5225000	5445000	ID_0.01_26	0.094054	51,160,44
1	5445000	5565000	ID_0.01_27	-0.280297	31120180
1	5565000	5700000	ID_0.01_28	-0.347202	51,160,44
1	5700000	5820000	ID_0.01_29	-0.363152	31120180
1	5820000	6305000	ID_0.01_30	-0.582058	51,160,44
1	6305000	6485000	ID_0.01_31	-0.662714	31120180
1	6485000	6535000	ID_0.01_32	-0.747844	51,160,44
1	6535000	6760000	ID_0.01_33	-0.7559	31120180
1	6760000	6845000	ID_0.01_34	-0.397663	51,160,44
1	6845000	6975000	ID_0.01_35	-0.057206	31120180
1	6975000	7045000	ID_0.01_36	0.491477	51,160,44
1	7045000	7575000	ID_0.01_37	0.283264	31120180
1	7575000	7705000	ID_0.01_38	-0.580692	51,160,44
1	7705000	7850000	ID_0.01_39	-0.74512	31120180
1	7850000	8015000	ID_0.01_40	0.00251664	51,160,44
1	8015000	8095000	ID_0.01_41	-0.244084	31120180
1	8095000	8375000	ID_0.01_42	-0.212225	51,160,44
1	8375000	8620000	ID_0.01_43	-0.633284	31120180
1	8620000	8790000	ID_0.01_44	1.04861	51,160,44
1	8790000	8935000	ID_0.01_45	0.662764	31120180
1	8935000	9070000	ID_0.01_46	-0.46746	51,160,44
1	9070000	9170000	ID_0.01_47	-0.361076	31120180
1	9170000	9540000	ID_0.01_48	-0.486425	51,160,44
1	9540000	9650000	ID_0.01_49	-0.583166	31120180
1	9650000	9930000	ID_0.01_50	-0.643735	51,160,44
1	9930000	10005000	ID_0.01_51	-0.263898	31120180
1	10005000	10085000	ID_0.01_52	-0.199395	51,160,44
1	10085000	10210000	ID_0.01_53	-0.0901449	31120180
1	10210000	10235000	ID_0.01_54	0.486105	51,160,44
1	10235000	10485000	ID_0.01_55	0.492143	31120180
1	10485000	10560000	ID_0.01_56	-0.347279	51,160,44
1	10560000	10720000	ID_0.01_57	-0.4219	31120180
1	10720000	10860000	ID_0.01_58	-0.337345	51,160,44
1	10860000	10995000	ID_0.01_59	-0.462604	31120180
1	10995000	11010000	ID_0.01_60	-0.553991	51,160,44
1	11010000	11350000	ID_0.01_61	-0.553804	31120180
1	11350000	11550000	ID_0.01_62	-0.438741	51,160,44
1	11550000	11705000	ID_0.01_63	-0.393404	31120180
1	11705000	11790000	ID_0.01_64	-0.729034	51,160,44
1	11790000	11860000	ID_0.01_65	-0.663183	31120180
1	11860000	12275000	ID_0.01_66	-0.614027	51,160,44
1	12275000	12460000	ID_0.01_67	-0.616293	31120180
1	12460000	12695000	ID_0.01_68	0.665451	51,160,44
1	12695000	12975000	ID_0.01_69	-0.628212	31120180
1	12975000	13775000	ID_0.01_70	-1.00004	51,160,44
1	13775000	13985000	ID_0.01_71	-0.944424	31120180
1	13985000	14285000	ID_0.01_72	-0.179721	51,160,44
1	14285000	14440000	ID_0.01_73	-0.432565	31120180
1	14440000	14615000	ID_0.01_74	-0.00597606	51,160,44
1	14615000	14695000	ID_0.01_75	0.20711	31120180
1	14695000	14820000	ID_0.01_76	0.118499	51,160,44
1	14820000	14925000	ID_0.01_77	0.225491	31120180
1	14925000	15265000	ID_0.01_78	-0.0525021	51,160,44
1	15265000	15425000	ID_0.01_79	-0.400105	31120180
1	15425000	15630000	ID_0.01_80	-0.697274	51,160,44
1	15630000	15790000	ID_0.01_81	-0.332633	31120180
1	15790000	15815000	ID_0.01_82	-0.502162	51,160,44
1	15815000	16100000	ID_0.01_83	-0.511366	31120180
1	16100000	16400000	ID_0.01_84	-0.576958	51,160,44
1	16400000	16510000	ID_0.01_85	-0.807585	31120180
1	16510000	16715000	ID_0.01_86	-0.608461	51,160,44
1	16715000	16860000	ID_0.01_87	-0.476007	31120180
1	16860000	17200000	ID_0.01_88	-0.776084	51,160,44
1	17200000	17380000	ID_0.01_89	-0.89436	31120180
1	17380000	17445000	ID_0.01_90	-0.684153	51,160,44
1	17445000	17570000	ID_0.01_91	-0.540526	31120180
1	17570000	17740000	ID_0.01_92	-0.495486	51,160,44
1	17740000	17830000	ID_0.01_93	-0.686928	31120180
1	17830000	17975000	ID_0.01_94	-0.634501	51,160,44
1	17975000	18245000	ID_0.01_95	-0.717918	31120180
1	18245000	18430000	ID_0.01_96	-0.350432	51,160,44
1	18430000	18570000	ID_0.01_97	-0.518792	31120180
1	18570000	18715000	ID_0.01_98	-0.220511	51,160,44
1	18715000	18915000	ID_0.01_99	-0.300785	31120180
1	18915000	19215000	ID_0.01_100	-0.639386	51,160,44
1	19215000	19405000	ID_0.01_101	-0.686567	31120180
1	19405000	19640000	ID_0.01_102	-0.319159	51,160,44
1	19640000	19820000	ID_0.01_103	-0.492108	31120180
1	19820000	19995000	ID_0.01_104	-0.0289327	51,160,44
1	19995000	20480000	ID_0.01_105	-0.603128	31120180
1	20480000	20685000	ID_0.01_106	-0.498941	51,160,44
1	20685000	20825000	ID_0.01_107	-0.216702	31120180
1	20825000	21000000	ID_0.01_108	-0.611288	51,160,44
1	21000000	21305000	ID_0.01_109	-0.621176	31120180
1	21305000	21555000	ID_0.01_110	1.42206	51,160,44
1	21555000	21820000	ID_0.01_111	-0.664579	31120180
1	21820000	21920000	ID_0.01_112	-0.566836	51,160,44
1	21920000	21970000	ID_0.01_113	-0.573021	31120180
1	21970000	22290000	ID_0.01_114	-0.557794	51,160,44
1	22290000	22345000	ID_0.01_115	-0.766778	31120180
1	22345000	22475000	ID_0.01_116	-0.743658	51,160,44
1	22475000	22605000	ID_0.01_117	-0.502299	31120180
1	22605000	22740000	ID_0.01_118	-0.448559	51,160,44
1	22740000	22985000	ID_0.01_119	-0.484745	31120180
1	22985000	23425000	ID_0.01_120	-0.743391	51,160,44
1	23425000	23520000	ID_0.01_121	0.422005	31120180
1	23520000	23605000	ID_0.01_122	0.040149	51,160,44
1	23605000	23860000	ID_0.01_123	-0.00035512	31120180
1	23860000	23970000	ID_0.01_124	-0.55552	51,160,44
1	23970000	24255000	ID_0.01_125	-0.513444	31120180
1	24255000	24290000	ID_0.01_126	-0.844776	51,160,44
1	24290000	24357500	ID_0.01_127	-0.833733	31120180
1	24357500	24720000	ID_0.01_128	-0.846893	51,160,44
1	24720000	24965000	ID_0.01_129	-0.275957	31120180
1	24965000	25190000	ID_0.01_130	-0.380636	51,160,44
1	25190000	25430000	ID_0.01_131	-0.56	31120180
1	25430000	25545000	ID_0.01_132	-0.432201	51,160,44
1	25545000	25585000	ID_0.01_133	-0.671862	31120180
1	25585000	25645000	ID_0.01_134	-0.648923	51,160,44
1	25645000	25755000	ID_0.01_135	-0.589573	31120180
1	25755000	25870000	ID_0.01_136	-0.447038	51,160,44
1	25870000	25930000	ID_0.01_137	-0.382095	31120180
1	25930000	26140000	ID_0.01_138	-0.325117	51,160,44
1	26140000	26365000	ID_0.01_139	-0.612916	31120180
1	26365000	26485000	ID_0.01_140	-0.529536	51,160,44
1	26485000	26505000	ID_0.01_141	-0.389523	31120180
1	26505000	26560000	ID_0.01_142	-0.36906	51,160,44
1	26560000	26655000	ID_0.01_143	-0.403837	31120180
1	26655000	26810000	ID_0.01_144	-0.495702	51,160,44
1	26810000	26840000	ID_0.01_145	-0.566859	31120180
1	26840000	27020000	ID_0.01_146	-0.568723	51,160,44
1	27020000	27315000	ID_0.01_147	0.375134	31120180
1	27315000	27435000	ID_0.01_148	-0.712022	51,160,44
1	27435000	27625000	ID_0.01_149	-0.583475	31120180
1	27625000	27720000	ID_0.01_150	-0.582241	51,160,44
1	27720000	27935000	ID_0.01_151	-0.55683	31120180
1	27935000	28165000	ID_0.01_152	-0.634132	51,160,44
1	28165000	28300000	ID_0.01_153	-0.248109	31120180
1	28300000	28425000	ID_0.01_154	-0.0393256	51,160,44
1	28425000	28555000	ID_0.01_155	-0.00800808	31120180
1	28555000	28650000	ID_0.01_156	-0.518587	51,160,44
1	28650000	28840000	ID_0.01_157	-0.260488	31120180
1	28840000	28960000	ID_0.01_158	-0.258262	51,160,44
1	28960000	29100000	ID_0.01_159	-0.453616	31120180
1	29100000	29190000	ID_0.01_160	-0.368059	51,160,44
1	29190000	29560000	ID_0.01_161	-0.418765	31120180
1	29560000	30030000	ID_0.01_162	-0.716137	51,160,44
1	30030000	30185000	ID_0.01_163	-0.502763	31120180
1	30185000	30435000	ID_0.01_164	-0.51242	51,160,44
1	30435000	30580000	ID_0.01_165	-0.197349	31120180
1	30580000	30885000	ID_0.01_166	-0.587799	51,160,44
1	30885000	31180000	ID_0.01_167	-0.57488	31120180
1	31180000	31255000	ID_0.01_168	-0.787793	51,160,44
1	31255000	31390000	ID_0.01_169	-0.611252	31120180
1	31390000	31635000	ID_0.01_170	-0.260003	51,160,44
1	31635000	31890000	ID_0.01_171	-0.489418	31120180
1	31890000	32020000	ID_0.01_172	-0.406068	51,160,44
1	32020000	32125000	ID_0.01_173	-0.48283	31120180
1	32125000	32235000	ID_0.01_174	-0.603454	51,160,44
1	32235000	32535000	ID_0.01_175	-0.525695	31120180
1	32535000	32705000	ID_0.01_176	-0.268576	51,160,44
1	32705000	32860000	ID_0.01_177	-0.572171	31120180
1	32860000	33115000	ID_0.01_178	-0.592337	51,160,44
1	33115000	33160000	ID_0.01_179	-0.169333	31120180
1	33160000	33245000	ID_0.01_180	-0.228883	51,160,44
1	33245000	33325000	ID_0.01_181	-0.476673	31120180
1	33325000	33575000	ID_0.01_182	-0.370377	51,160,44
1	33575000	33725000	ID_0.01_183	-0.528817	31120180
1	33725000	33945000	ID_0.01_184	-0.275992	51,160,44
1	33945000	34100000	ID_0.01_185	-0.410338	31120180
1	34100000	34340000	ID_0.01_186	-0.369796	51,160,44
1	34340000	34430000	ID_0.01_187	-0.0209119	31120180
1	34430000	34630000	ID_0.01_188	0.113294	51,160,44
1	34630000	34915000	ID_0.01_189	-0.498228	31120180
1	34915000	35070000	ID_0.01_190	0.0558641	51,160,44
1	35070000	35220000	ID_0.01_191	-0.277669	31120180
1	35220000	35305000	ID_0.01_192	-0.684031	51,160,44
1	35305000	35495000	ID_0.01_193	-0.523917	31120180
1	35495000	35550000	ID_0.01_194	0.00309742	51,160,44
1	35550000	35730000	ID_0.01_195	-0.145154	31120180
1	35730000	35915000	ID_0.01_196	0.231872	51,160,44
1	35915000	36025000	ID_0.01_197	0.0689163	31120180
1	36025000	36195000	ID_0.01_198	-0.259824	51,160,44
1	36195000	36235000	ID_0.01_199	-0.17743	31120180
1	36235000	36550000	ID_0.01_200	-0.222992	51,160,44
1	36550000	36770000	ID_0.01_201	-0.448804	31120180
1	36770000	36940000	ID_0.01_202	-0.278477	51,160,44
1	36940000	37295000	ID_0.01_203	-0.709904	31120180
1	37295000	37500000	ID_0.01_204	-0.159188	51,160,44
1	37500000	37605000	ID_0.01_205	-0.488569	31120180
1	37605000	37755000	ID_0.01_206	0.0232123	51,160,44
1	37755000	38070000	ID_0.01_207	-0.227949	31120180
1	38070000	38150000	ID_0.01_208	-0.417747	51,160,44
1	38150000	38275000	ID_0.01_209	-0.531742	31120180
1	38275000	38345000	ID_0.01_210	-0.367455	51,160,44
1	38345000	38495000	ID_0.01_211	-0.326681	31120180
1	38495000	39040000	ID_0.01_212	-0.648986	51,160,44
1	39040000	39070000	ID_0.01_213	-0.108936	31120180
1	39070000	39295000	ID_0.01_214	-0.0991439	51,160,44
1	39295000	39555000	ID_0.01_215	-0.470581	31120180
1	39555000	39730000	ID_0.01_216	-0.440127	51,160,44
1	39730000	40205000	ID_0.01_217	0.779452	31120180
1	40205000	40380000	ID_0.01_218	-0.489238	51,160,44
1	40380000	40835000	ID_0.01_219	-0.078653	31120180
1	40835000	40870000	ID_0.01_220	0.0520315	51,160,44
1	40870000	40915000	ID_0.01_221	-0.031019	31120180
1	40915000	41000000	ID_0.01_222	-0.0278263	51,160,44
1	41000000	41065000	ID_0.01_223	-0.228272	31120180
1	41065000	41310000	ID_0.01_224	-0.254468	51,160,44
1	41310000	41440000	ID_0.01_225	-0.548633	31120180
1	41440000	41725000	ID_0.01_226	-0.435212	51,160,44
1	41725000	41980000	ID_0.01_227	-0.431607	31120180
1	41980000	42210000	ID_0.01_228	-0.709621	51,160,44
1	42210000	42245000	ID_0.01_229	-0.184183	31120180
1	42245000	42400000	ID_0.01_230	-0.193122	51,160,44
1	42400000	42610000	ID_0.01_231	-0.0084565	31120180
1	42610000	42810000	ID_0.01_232	-0.296303	51,160,44
1	42810000	42935000	ID_0.01_233	0.134637	31120180
1	42935000	43050000	ID_0.01_234	-0.0496938	51,160,44
1	43050000	43230000	ID_0.01_235	-0.1068	31120180
1	43230000	43385000	ID_0.01_236	-0.354873	51,160,44
1	43385000	43435000	ID_0.01_237	-0.360579	31120180
1	43435000	43560000	ID_0.01_238	-0.319476	51,160,44
1	43560000	43695000	ID_0.01_239	-0.507157	31120180
1	43695000	43875000	ID_0.01_240	-0.481901	51,160,44
1	43875000	43910000	ID_0.01_241	-0.501668	31120180
1	43910000	43990000	ID_0.01_242	-0.484767	51,160,44
1	43990000	44090000	ID_0.01_243	-0.488834	31120180
1	44090000	44450000	ID_0.01_244	-0.401639	51,160,44
1	44450000	44495000	ID_0.01_245	-0.661847	31120180
1	44495000	44675000	ID_0.01_246	-0.626991	51,160,44
1	44675000	44850000	ID_0.01_247	-0.373137	31120180
1	44850000	45260000	ID_0.01_248	0.193815	51,160,44
1	45260000	45490000	ID_0.01_249	-0.714259	31120180
1	45490000	45770000	ID_0.01_250	-0.404937	51,160,44
1	45770000	45810000	ID_0.01_251	-0.487709	31120180
1	45810000	45960000	ID_0.01_252	-0.44113	51,160,44
1	45960000	46040000	ID_0.01_253	-0.377629	31120180
1	46040000	46155000	ID_0.01_254	-0.381584	51,160,44
1	46155000	46215000	ID_0.01_255	0.0638056	31120180
1	46215000	46285000	ID_0.01_256	0.0915676	51,160,44
1	46285000	46325000	ID_0.01_257	0.0448329	31120180
1	46325000	46475000	ID_0.01_258	0.100117	51,160,44
1	46475000	46870000	ID_0.01_259	-0.0160519	31120180
1	46870000	47000000	ID_0.01_260	-0.757659	51,160,44
1	47000000	47220000	ID_0.01_261	-0.611547	31120180
1	47220000	47315000	ID_0.01_262	-0.632819	51,160,44
1	47315000	47390000	ID_0.01_263	-0.70958	31120180
1	47390000	47635000	ID_0.01_264	-0.737801	51,160,44
1	47635000	47905000	ID_0.01_265	-0.794338	31120180
1	47905000	48205000	ID_0.01_266	-0.590762	51,160,44
1	48205000	48445000	ID_0.01_267	-0.63814	31120180
1	48445000	48560000	ID_0.01_268	-0.409903	51,160,44
1	48560000	48710000	ID_0.01_269	-0.380218	31120180
1	48710000	49000000	ID_0.01_270	-0.447105	51,160,44
1	49000000	49145000	ID_0.01_271	-0.28964	31120180
1	49145000	49245000	ID_0.01_272	0.0348246	51,160,44
1	49245000	49380000	ID_0.01_273	0.00975716	31120180
1	49380000	49555000	ID_0.01_274	-0.0767243	51,160,44
1	49555000	49765000	ID_0.01_275	-0.058451	31120180
1	49765000	50200000	ID_0.01_276	0.0973681	51,160,44
1	50200000	50370000	ID_0.01_277	0.00630774	31120180
1	50370000	50575000	ID_0.01_278	-0.221834	51,160,44
1	50575000	50830000	ID_0.01_279	0.0732601	31120180
1	50830000	51210000	ID_0.01_280	-0.775258	51,160,44
1	51210000	51665000	ID_0.01_281	-0.241166	31120180
1	51665000	51760000	ID_0.01_282	-0.405385	51,160,44
1	51760000	52020000	ID_0.01_283	-0.367758	31120180
1	52020000	52355000	ID_0.01_284	0.144468	51,160,44
1	52355000	52495000	ID_0.01_285	-0.254793	31120180
1	52495000	52590000	ID_0.01_286	-0.465815	51,160,44
1	52590000	52820000	ID_0.01_287	-0.306206	31120180
1	52820000	53160000	ID_0.01_288	-0.258448	51,160,44
1	53160000	53300000	ID_0.01_289	-0.418778	31120180
1	53300000	53380000	ID_0.01_290	-0.112964	51,160,44
1	53380000	53540000	ID_0.01_291	-0.0134331	31120180
1	53540000	53720000	ID_0.01_292	-0.379896	51,160,44
1	53720000	53950000	ID_0.01_293	-0.622284	31120180
1	53950000	54165000	ID_0.01_294	-0.601524	51,160,44
1	54165000	54305000	ID_0.01_295	-0.311688	31120180
1	54305000	54445000	ID_0.01_296	-0.139852	51,160,44
1	54445000	54530000	ID_0.01_297	0.0109307	31120180
1	54530000	54590000	ID_0.01_298	-0.297832	51,160,44
1	54590000	54725000	ID_0.01_299	-0.325907	31120180
1	54725000	54870000	ID_0.01_300	-0.320051	51,160,44
1	54870000	54960000	ID_0.01_301	-0.44895	31120180
1	54960000	55290000	ID_0.01_302	-0.693508	51,160,44
1	55290000	55500000	ID_0.01_303	-0.616453	31120180
1	55500000	55770000	ID_0.01_304	-0.457452	51,160,44
1	55770000	56005000	ID_0.01_305	-0.462275	31120180
1	56005000	56130000	ID_0.01_306	-0.17974	51,160,44
1	56130000	56155000	ID_0.01_307	-0.219797	31120180
1	56155000	56555000	ID_0.01_308	-0.200692	51,160,44
1	56555000	56845000	ID_0.01_309	0.0851083	31120180
1	56845000	56905000	ID_0.01_310	0.0973651	51,160,44
1	56905000	57050000	ID_0.01_311	0.10029	31120180
1	57050000	57300000	ID_0.01_312	-0.414335	51,160,44
1	57300000	57405000	ID_0.01_313	-0.408665	31120180
1	57405000	57785000	ID_0.01_314	0.103362	51,160,44
1	57785000	57890000	ID_0.01_315	0.496682	31120180
1	57890000	57985000	ID_0.01_316	-0.0332065	51,160,44
1	57985000	58010000	ID_0.01_317	0.148005	31120180
1	58010000	58070000	ID_0.01_318	0.1337	51,160,44
1	58070000	58150000	ID_0.01_319	0.00799515	31120180
1	58150000	58640000	ID_0.01_320	0.0974767	51,160,44
1	58640000	58715000	ID_0.01_321	-0.115023	31120180
1	58715000	59120000	ID_0.01_322	-0.284393	51,160,44
1	59120000	59205000	ID_0.01_323	-0.0668587	31120180
1	59205000	59245000	ID_0.01_324	-0.282487	51,160,44
1	59245000	59410000	ID_0.01_325	-0.346558	31120180
1	59410000	59435000	ID_0.01_326	-0.0829475	51,160,44
1	59435000	59755000	ID_0.01_327	-0.0601363	31120180
1	59755000	60160000	ID_0.01_328	-0.027926	51,160,44
1	60160000	60230000	ID_0.01_329	-0.118922	31120180
1	60230000	60345000	ID_0.01_330	-0.180206	51,160,44
1	60345000	60435000	ID_0.01_331	0.184743	31120180
1	60435000	60750000	ID_0.01_332	-0.450232	51,160,44
1	60750000	61150000	ID_0.01_333	0.046933	31120180
1	61150000	61225000	ID_0.01_334	0.101593	51,160,44
1	61225000	61320000	ID_0.01_335	0.0596825	31120180
1	61320000	61430000	ID_0.01_336	-0.0910436	51,160,44
1	61430000	61515000	ID_0.01_337	0.346076	31120180
1	61515000	61655000	ID_0.01_338	-0.0910727	51,160,44
1	61655000	61810000	ID_0.01_339	2.09217	31120180
1	61810000	61925000	ID_0.01_340	0.764443	51,160,44
1	61925000	62100000	ID_0.01_341	-0.0729204	31120180
1	62100000	62330000	ID_0.01_342	0.0211857	51,160,44
1	62330000	62640000	ID_0.01_343	-0.190324	31120180
1	62640000	62880000	ID_0.01_344	-0.58481	51,160,44
1	62880000	62970000	ID_0.01_345	-0.366969	31120180
1	62970000	63220000	ID_0.01_346	0.443314	51,160,44
1	63220000	63245000	ID_0.01_347	-0.344969	31120180
1	63245000	63530000	ID_0.01_348	-0.347512	51,160,44
1	63530000	63660000	ID_0.01_349	0.315463	31120180
1	63660000	63790000	ID_0.01_350	0.343173	51,160,44
1	63790000	64080000	ID_0.01_351	-0.0856744	31120180
1	64080000	64155000	ID_0.01_352	-0.215524	51,160,44
1	64155000	64715000	ID_0.01_353	-0.239072	31120180
1	64715000	64930000	ID_0.01_354	-0.509074	51,160,44
1	64930000	65150000	ID_0.01_355	0.0827826	31120180
1	65150000	65300000	ID_0.01_356	0.28128	51,160,44
1	65300000	65440000	ID_0.01_357	-0.095961	31120180
1	65440000	65530000	ID_0.01_358	0.0726325	51,160,44
1	65530000	65610000	ID_0.01_359	-0.324053	31120180
1	65610000	65705000	ID_0.01_360	0.0271239	51,160,44
1	65705000	65900000	ID_0.01_361	-0.0243605	31120180
1	65900000	66160000	ID_0.01_362	-0.199955	51,160,44
1	66160000	66420000	ID_0.01_363	-0.214136	31120180
1	66420000	66710000	ID_0.01_364	-0.0545855	51,160,44
1	66710000	66915000	ID_0.01_365	-0.00462229	31120180
1	66915000	67230000	ID_0.01_366	-0.119493	51,160,44
1	67230000	67390000	ID_0.01_367	-0.127346	31120180
1	67390000	67525000	ID_0.01_368	0.119559	51,160,44
1	67525000	67655000	ID_0.01_369	0.281901	31120180
1	67655000	67980000	ID_0.01_370	-0.222837	51,160,44
1	67980000	68140000	ID_0.01_371	-0.500512	31120180
1	68140000	68230000	ID_0.01_372	0.191052	51,160,44
1	68230000	68320000	ID_0.01_373	-0.184038	31120180
1	68320000	68580000	ID_0.01_374	-0.0485157	51,160,44
1	68580000	68815000	ID_0.01_375	-0.543408	31120180
1	68815000	69015000	ID_0.01_376	-0.013732	51,160,44
1	69015000	69305000	ID_0.01_377	-0.0481079	31120180
1	69305000	69345000	ID_0.01_378	-0.112998	51,160,44
1	69345000	69550000	ID_0.01_379	-0.118399	31120180
1	69550000	69580000	ID_0.01_380	-0.0510464	51,160,44
1	69580000	70025000	ID_0.01_381	-0.0348685	31120180
1	70025000	70145000	ID_0.01_382	0.0387469	51,160,44
1	70145000	70395000	ID_0.01_383	0.603009	31120180
1	70395000	70610000	ID_0.01_384	0.141118	51,160,44
1	70610000	70895000	ID_0.01_385	0.186587	31120180
1	70895000	70985000	ID_0.01_386	-0.042696	51,160,44
1	70985000	71170000	ID_0.01_387	-0.287312	31120180
1	71170000	71250000	ID_0.01_388	-0.0417977	51,160,44
1	71250000	71550000	ID_0.01_389	-0.0371734	31120180
1	71550000	71835000	ID_0.01_390	-0.512599	51,160,44
1	71835000	71865000	ID_0.01_391	0.36256	31120180
1	71865000	72050000	ID_0.01_392	0.366223	51,160,44
1	72050000	72650000	ID_0.01_393	0.137898	31120180
1	72650000	72750000	ID_0.01_394	0.592707	51,160,44
1	72750000	72825000	ID_0.01_395	-0.410253	31120180
1	72825000	73150000	ID_0.01_396	-0.331527	51,160,44
1	73150000	73270000	ID_0.01_397	0.252972	31120180
1	73270000	73325000	ID_0.01_398	0.237489	51,160,44
1	73325000	73595000	ID_0.01_399	0.154766	31120180
1	73595000	73665000	ID_0.01_400	-0.0870856	51,160,44
1	73665000	73930000	ID_0.01_401	0.0441275	31120180
1	73930000	74065000	ID_0.01_402	0.200882	51,160,44
1	74065000	74140000	ID_0.01_403	0.167222	31120180
1	74140000	74470000	ID_0.01_404	0.10353	51,160,44
1	74470000	74815000	ID_0.01_405	-0.125046	31120180
1	74815000	74940000	ID_0.01_406	0.58685	51,160,44
1	74940000	75205000	ID_0.01_407	0.0822513	31120180
1	75205000	75375000	ID_0.01_408	-0.486933	51,160,44
1	75375000	75490000	ID_0.01_409	-0.0454444	31120180
1	75490000	75545000	ID_0.01_410	0.00197441	51,160,44
1	75545000	75875000	ID_0.01_411	0.00828277	31120180
1	75875000	75955000	ID_0.01_412	0.210085	51,160,44
1	75955000	76125000	ID_0.01_413	0.396276	31120180
1	76125000	76180000	ID_0.01_414	-0.332466	51,160,44
1	76180000	76265000	ID_0.01_415	-0.381021	31120180
1	76265000	76455000	ID_0.01_416	-0.306926	51,160,44
1	76455000	76610000	ID_0.01_417	-0.0282419	31120180
1	76610000	76895000	ID_0.01_418	-0.0849797	51,160,44
1	76895000	77330000	ID_0.01_419	0.534906	31120180
1	77330000	77480000	ID_0.01_420	-0.135943	51,160,44
1	77480000	77505000	ID_0.01_421	0.113489	31120180
1	77505000	77610000	ID_0.01_422	0.114075	51,160,44
1	77610000	77750000	ID_0.01_423	-0.52812	31120180
1	77750000	77865000	ID_0.01_424	0.180386	51,160,44
1	77865000	78000000	ID_0.01_425	0.446094	31120180
1	78000000	78150000	ID_0.01_426	-0.0450909	51,160,44
1	78150000	78225000	ID_0.01_427	0.0595674	31120180
1	78225000	78260000	ID_0.01_428	0.0752751	51,160,44
1	78260000	78355000	ID_0.01_429	0.0897052	31120180
1	78355000	78410000	ID_0.01_430	0.412946	51,160,44
1	78410000	78605000	ID_0.01_431	0.427288	31120180
1	78605000	78975000	ID_0.01_432	-0.493146	51,160,44
1	78975000	79070000	ID_0.01_433	0.13934	31120180
1	79070000	79160000	ID_0.01_434	-0.0862314	51,160,44
1	79160000	79310000	ID_0.01_435	-0.182366	31120180
1	79310000	79720000	ID_0.01_436	-0.194367	51,160,44
1	79720000	80120000	ID_0.01_437	0.00658068	31120180
1	80120000	80385000	ID_0.01_438	0.220852	51,160,44
1	80385000	80650000	ID_0.01_439	0.0254311	31120180
1	80650000	81085000	ID_0.01_440	-0.106567	51,160,44
1	81085000	81190000	ID_0.01_441	0.266745	31120180
1	81190000	81385000	ID_0.01_442	0.29746	51,160,44
1	81385000	81430000	ID_0.01_443	0.307601	31120180
1	81430000	81605000	ID_0.01_444	0.23791	51,160,44
1	81605000	81770000	ID_0.01_445	0.282135	31120180
1	81770000	81875000	ID_0.01_446	0.0356382	51,160,44
1	81875000	81980000	ID_0.01_447	0.321623	31120180
1	81980000	82255000	ID_0.01_448	0.213984	51,160,44
1	82255000	82500000	ID_0.01_449	-0.126222	31120180
1	82500000	82570000	ID_0.01_450	0.164698	51,160,44
1	82570000	82685000	ID_0.01_451	0.187567	31120180
1	82685000	82860000	ID_0.01_452	0.117377	51,160,44
1	82860000	83120000	ID_0.01_453	0.177255	31120180
1	83120000	83400000	ID_0.01_454	0.343939	51,160,44
1	83400000	84325000	ID_0.01_455	0.349384	31120180
1	84325000	84545000	ID_0.01_456	-0.36418	51,160,44
1	84545000	84600000	ID_0.01_457	0.258718	31120180
1	84600000	84765000	ID_0.01_458	0.226706	51,160,44
1	84765000	84905000	ID_0.01_459	0.404862	31120180
1	84905000	85235000	ID_0.01_460	-0.1146	51,160,44
1	85235000	85405000	ID_0.01_461	-0.392859	31120180
1	85405000	85745000	ID_0.01_462	-0.399352	51,160,44
1	85745000	85935000	ID_0.01_463	-0.447202	31120180
1	85935000	86055000	ID_0.01_464	0.460209	51,160,44
1	86055000	86350000	ID_0.01_465	0.124038	31120180
1	86350000	86435000	ID_0.01_466	0.150929	51,160,44
1	86435000	86820000	ID_0.01_467	0.223057	31120180
1	86820000	87147500	ID_0.01_468	-0.11571	51,160,44
1	87147500	87225000	ID_0.01_469	-0.328987	31120180
1	87225000	87595000	ID_0.01_470	0.0553925	51,160,44
1	87595000	87795000	ID_0.01_471	-0.364686	31120180
1	87795000	87910000	ID_0.01_472	-0.220943	51,160,44
1	87910000	88135000	ID_0.01_473	-0.024944	31120180
1	88135000	88445000	ID_0.01_474	0.229825	51,160,44
1	88445000	88535000	ID_0.01_475	0.293031	31120180
1	88535000	88645000	ID_0.01_476	0.48381	51,160,44
1	88645000	88770000	ID_0.01_477	0.412618	31120180
1	88770000	88900000	ID_0.01_478	0.138668	51,160,44
1	88900000	89105000	ID_0.01_479	0.326482	31120180
1	89105000	89365000	ID_0.01_480	-0.112932	51,160,44
1	89365000	89465000	ID_0.01_481	-0.377032	31120180
1	89465000	89615000	ID_0.01_482	-0.487444	51,160,44
1	89615000	89670000	ID_0.01_483	0.0944072	31120180
1	89670000	89835000	ID_0.01_484	0.00306427	51,160,44
1	89835000	89915000	ID_0.01_485	-0.368955	31120180
1	89915000	90100000	ID_0.01_486	-0.441694	51,160,44
1	90100000	90250000	ID_0.01_487	0.381931	31120180
1	90250000	90465000	ID_0.01_488	-0.10787	51,160,44
1	90465000	90585000	ID_0.01_489	-0.239303	31120180
1	90585000	90715000	ID_0.01_490	-0.295498	51,160,44
1	90715000	91035000	ID_0.01_491	-0.0745454	31120180
1	91035000	91195000	ID_0.01_492	0.219602	51,160,44
1	91195000	91315000	ID_0.01_493	0.0123915	31120180
1	91315000	91510000	ID_0.01_494	0.126807	51,160,44
1	91510000	91630000	ID_0.01_495	-0.247418	31120180
1	91630000	91885000	ID_0.01_496	-0.502199	51,160,44
1	91885000	91975000	ID_0.01_497	-0.13182	31120180
1	91975000	92395000	ID_0.01_498	-0.38298	51,160,44
1	92395000	92765000	ID_0.01_499	-0.353476	31120180
1	92765000	92865000	ID_0.01_500	-0.209546	51,160,44
1	92865000	93105000	ID_0.01_501	-0.15082	31120180
1	93105000	93305000	ID_0.01_502	-0.0106469	51,160,44
1	93305000	93475000	ID_0.01_503	-0.219911	31120180
1	93475000	93540000	ID_0.01_504	-0.0235152	51,160,44
1	93540000	93650000	ID_0.01_505	-0.0689128	31120180
1	93650000	93765000	ID_0.01_506	0.357358	51,160,44
1	93765000	93900000	ID_0.01_507	0.0358867	31120180
1	93900000	94090000	ID_0.01_508	-0.176074	51,160,44
1	94090000	94310000	ID_0.01_509	-0.0330635	31120180
1	94310000	94455000	ID_0.01_510	-0.545664	51,160,44
1	94455000	94730000	ID_0.01_511	-0.41135	31120180
1	94730000	94805000	ID_0.01_512	0.320197	51,160,44
1	94805000	95000000	ID_0.01_513	-0.319682	31120180
1	95000000	95270000	ID_0.01_514	-0.154075	51,160,44
1	95270000	95390000	ID_0.01_515	-0.388774	31120180
1	95390000	95530000	ID_0.01_516	0.269598	51,160,44
1	95530000	95715000	ID_0.01_517	-0.277178	31120180
1	95715000	95725000	ID_0.01_518	-0.221341	51,160,44
1	95725000	95935000	ID_0.01_519	-0.213899	31120180
1	95935000	96160000	ID_0.01_520	-0.0265112	51,160,44
1	96160000	96415000	ID_0.01_521	0.195581	31120180
1	96415000	96570000	ID_0.01_522	0.0976759	51,160,44
1	96570000	96710000	ID_0.01_523	0.0528495	31120180
1	96710000	96915000	ID_0.01_524	-0.193145	51,160,44
1	96915000	97072500	ID_0.01_525	0.0208272	31120180
1	97072500	97175000	ID_0.01_526	0.210624	51,160,44
1	97175000	97315000	ID_0.01_527	0.017593	31120180
1	97315000	97605000	ID_0.01_528	-0.00866839	51,160,44
1	97605000	97875000	ID_0.01_529	0.254283	31120180
1	97875000	98260000	ID_0.01_530	0.461394	51,160,44
1	98260000	98385000	ID_0.01_531	0.545918	31120180
1	98385000	98520000	ID_0.01_532	0.796725	51,160,44
1	98520000	98935000	ID_0.01_533	-0.0644733	31120180
1	98935000	99125000	ID_0.01_534	0.00819297	51,160,44
1	99125000	99250000	ID_0.01_535	0.0626178	31120180
1	99250000	99345000	ID_0.01_536	0.0526291	51,160,44
1	99345000	99470000	ID_0.01_537	0.246893	31120180
1	99470000	99640000	ID_0.01_538	0.186585	51,160,44
1	99640000	99945000	ID_0.01_539	-0.103761	31120180
1	99945000	100260000	ID_0.01_540	-0.153578	51,160,44
1	100260000	100435000	ID_0.01_541	-0.388556	31120180
1	100435000	100500000	ID_0.01_542	0.528723	51,160,44
1	100500000	100600000	ID_0.01_543	0.468691	31120180
1	100600000	100740000	ID_0.01_544	0.459321	51,160,44
1	100740000	100810000	ID_0.01_545	0.160463	31120180
1	100810000	100925000	ID_0.01_546	0.169544	51,160,44
1	100925000	101020000	ID_0.01_547	-0.082609	31120180
1	101020000	101075000	ID_0.01_548	-0.00401163	51,160,44
1	101075000	101160000	ID_0.01_549	-0.0453184	31120180
1	101160000	101345000	ID_0.01_550	0.182608	51,160,44
1	101345000	101490000	ID_0.01_551	-0.415641	31120180
1	101490000	101605000	ID_0.01_552	0.835485	51,160,44
1	101605000	101760000	ID_0.01_553	0.750056	31120180
1	101760000	101920000	ID_0.01_554	-0.338952	51,160,44
1	101920000	102110000	ID_0.01_555	-0.216583	31120180
1	102110000	102280000	ID_0.01_556	0.146568	51,160,44
1	102280000	102465000	ID_0.01_557	0.654778	31120180
1	102465000	102775000	ID_0.01_558	-0.00744386	51,160,44
1	102775000	102890000	ID_0.01_559	0.0747937	31120180
1	102890000	102980000	ID_0.01_560	0.122102	51,160,44
1	102980000	103000000	ID_0.01_561	0.0983729	31120180
1	103000000	103290000	ID_0.01_562	0.100127	51,160,44
1	103290000	103320000	ID_0.01_563	-0.035394	31120180
1	103320000	103575000	ID_0.01_564	-0.0220929	51,160,44
1	103575000	103730000	ID_0.01_565	0.157057	31120180
1	103730000	104165000	ID_0.01_566	0.565934	51,160,44
1	104165000	104300000	ID_0.01_567	-0.939928	31120180
1	104300000	104715000	ID_0.01_568	-0.92519	51,160,44
1	104715000	104915000	ID_0.01_569	0.0199248	31120180
1	104915000	105160000	ID_0.01_570	0.0176741	51,160,44
1	105160000	105350000	ID_0.01_571	-0.191954	31120180
1	105350000	105760000	ID_0.01_572	-0.0244056	51,160,44
1	105760000	105820000	ID_0.01_573	-0.0153532	31120180
1	105820000	106140000	ID_0.01_574	0.066556	51,160,44
1	106140000	106160000	ID_0.01_575	0.137179	31120180
1	106160000	106340000	ID_0.01_576	0.145512	51,160,44
1	106340000	106470000	ID_0.01_577	-0.074221	31120180
1	106470000	106740000	ID_0.01_578	-0.0761286	51,160,44
1	106740000	106855000	ID_0.01_579	0.145229	31120180
1	106855000	106975000	ID_0.01_580	0.088687	51,160,44
1	106975000	107355000	ID_0.01_581	0.184844	31120180
1	107355000	107445000	ID_0.01_582	0.271754	51,160,44
1	107445000	107590000	ID_0.01_583	0.211884	31120180
1	107590000	107685000	ID_0.01_584	0.00944785	51,160,44
1	107685000	107800000	ID_0.01_585	-0.110892	31120180
1	107800000	107890000	ID_0.01_586	0.664279	51,160,44
1	107890000	108080000	ID_0.01_587	0.806588	31120180
1	108080000	108310000	ID_0.01_588	-0.0531726	51,160,44
1	108310000	108680000	ID_0.01_589	-0.371847	31120180
1	108680000	108765000	ID_0.01_590	-0.447211	51,160,44
1	108765000	108837500	ID_0.01_591	-0.833699	31120180
1	108837500	109015000	ID_0.01_592	-0.813524	51,160,44
1	109015000	109190000	ID_0.01_593	-0.767209	31120180
1	109190000	109355000	ID_0.01_594	-0.114108	51,160,44
1	109355000	109450000	ID_0.01_595	0.804434	31120180
1	109450000	109655000	ID_0.01_596	0.153838	51,160,44
1	109655000	109765000	ID_0.01_597	-0.373167	31120180
1	109765000	110035000	ID_0.01_598	-0.4668	51,160,44
1	110035000	110080000	ID_0.01_599	-0.447237	31120180
1	110080000	110200000	ID_0.01_600	-0.476874	51,160,44
1	110200000	110525000	ID_0.01_601	-0.497119	31120180
1	110525000	110630000	ID_0.01_602	-0.37382	51,160,44
1	110630000	110735000	ID_0.01_603	-0.500869	31120180
1	110735000	110860000	ID_0.01_604	-0.548961	51,160,44
1	110860000	111050000	ID_0.01_605	-0.128014	31120180
1	111050000	111150000	ID_0.01_606	-0.531117	51,160,44
1	111150000	111345000	ID_0.01_607	-0.202389	31120180
1	111345000	111555000	ID_0.01_608	-0.369692	51,160,44
1	111555000	111580000	ID_0.01_609	-0.356209	31120180
1	111580000	111640000	ID_0.01_610	-0.365786	51,160,44
1	111640000	111755000	ID_0.01_611	-0.359915	31120180
1	111755000	111955000	ID_0.01_612	-0.20136	51,160,44
1	111955000	112315000	ID_0.01_613	-0.449869	31120180
1	112315000	112535000	ID_0.01_614	-0.399089	51,160,44
1	112535000	112690000	ID_0.01_615	-0.39767	31120180
1	112690000	112795000	ID_0.01_616	-0.301813	51,160,44
1	112795000	112920000	ID_0.01_617	-0.334685	31120180
1	112920000	113015000	ID_0.01_618	-0.42306	51,160,44
1	113015000	113045000	ID_0.01_619	0.054095	31120180
1	113045000	113160000	ID_0.01_620	0.118591	51,160,44
1	113160000	113265000	ID_0.01_621	0.161765	31120180
1	113265000	113350000	ID_0.01_622	-0.672613	51,160,44
1	113350000	113615000	ID_0.01_623	-0.551674	31120180
1	113615000	113685000	ID_0.01_624	-0.39242	51,160,44
1	113685000	113855000	ID_0.01_625	-0.487663	31120180
1	113855000	113910000	ID_0.01_626	0.0406762	51,160,44
1	113910000	114000000	ID_0.01_627	0.0149725	31120180
1	114000000	114220000	ID_0.01_628	0.240225	51,160,44
1	114220000	114290000	ID_0.01_629	-0.0906176	31120180
1	114290000	114360000	ID_0.01_630	0.320482	51,160,44
1	114360000	114525000	ID_0.01_631	0.215559	31120180
1	114525000	114690000	ID_0.01_632	-0.519977	51,160,44
1	114690000	114885000	ID_0.01_633	-0.253122	31120180
1	114885000	115060000	ID_0.01_634	-0.301944	51,160,44
1	115060000	115125000	ID_0.01_635	0.165487	31120180
1	115125000	115335000	ID_0.01_636	0.113283	51,160,44
1	115335000	115520000	ID_0.01_637	-0.209073	31120180
1	115520000	115655000	ID_0.01_638	-0.204432	51,160,44
1	115655000	115880000	ID_0.01_639	-0.270604	31120180
1	115880000	115905000	ID_0.01_640	0.0636975	51,160,44
1	115905000	116055000	ID_0.01_641	0.0663031	31120180
1	116055000	116145000	ID_0.01_642	-0.345332	51,160,44
1	116145000	116330000	ID_0.01_643	-0.435861	31120180
1	116330000	116470000	ID_0.01_644	-0.145373	51,160,44
1	116470000	116680000	ID_0.01_645	0.49545	31120180
1	116680000	116915000	ID_0.01_646	-0.446119	51,160,44
1	116915000	117045000	ID_0.01_647	0.0712073	31120180
1	117045000	117115000	ID_0.01_648	-0.457684	51,160,44
1	117115000	117600000	ID_0.01_649	-0.633903	31120180
1	117600000	117675000	ID_0.01_650	-0.364325	51,160,44
1	117675000	117830000	ID_0.01_651	-0.0368517	31120180
1	117830000	118090000	ID_0.01_652	-0.0657991	51,160,44
1	118090000	118140000	ID_0.01_653	-0.164336	31120180
1	118140000	118295000	ID_0.01_654	-0.0977259	51,160,44
1	118295000	118510000	ID_0.01_655	-0.345807	31120180
1	118510000	118695000	ID_0.01_656	-0.0214473	51,160,44
1	118695000	118790000	ID_0.01_657	-0.016737	31120180
1	118790000	118925000	ID_0.01_658	0.0436522	51,160,44
1	118925000	119085000	ID_0.01_659	0.0794077	31120180
1	119085000	119125000	ID_0.01_660	-0.0528299	51,160,44
1	119125000	119340000	ID_0.01_661	-0.0188758	31120180
1	119340000	119545000	ID_0.01_662	0.0552204	51,160,44
1	119545000	119705000	ID_0.01_663	-0.298039	31120180
1	119705000	120020000	ID_0.01_664	-0.162468	51,160,44
1	120020000	120095000	ID_0.01_665	-0.534659	31120180
1	120095000	120220000	ID_0.01_666	-0.532385	51,160,44
1	120220000	120280000	ID_0.01_667	-0.237284	31120180
1	120280000	120415000	ID_0.01_668	-0.26699	51,160,44
1	120415000	120685000	ID_0.01_669	-0.0910483	31120180
1	120685000	120925000	ID_0.01_670	-0.956286	51,160,44
1	120925000	121095000	ID_0.01_671	-1.08375	31120180
1	121095000	121365000	ID_0.01_672	-1.0274	51,160,44
1	121365000	121460000	ID_0.01_673	-0.813718	31120180
1	121460000	142550000	ID_0.01_674	-0.81378	51,160,44
1	142550000	142710000	ID_0.01_675	-1.00731	31120180
1	142710000	142840000	ID_0.01_676	-0.977559	51,160,44
1	142840000	143130000	ID_0.01_677	-0.989771	31120180
1	143130000	143260000	ID_0.01_678	-1.03336	51,160,44
1	143260000	143400000	ID_0.01_679	-0.992116	31120180
1	143400000	143525000	ID_0.01_680	-0.986295	51,160,44
1	143525000	143750000	ID_0.01_681	-1.05332	31120180
1	143750000	143925000	ID_0.01_682	-1.10614	51,160,44
1	143925000	144085000	ID_0.01_683	-0.996533	31120180
1	144085000	144335000	ID_0.01_684	-1.11097	51,160,44
1	144335000	144590000	ID_0.01_685	-1.05314	31120180
1	144590000	144700000	ID_0.01_686	-1.00665	51,160,44
1	144700000	144835000	ID_0.01_687	-1.05607	31120180
1	144835000	145295000	ID_0.01_688	-0.880091	51,160,44
1	145295000	145380000	ID_0.01_689	-0.853333	31120180
1	145380000	145595000	ID_0.01_690	-0.863204	51,160,44
1	145595000	145815000	ID_0.01_691	-0.567385	31120180
1	145815000	146010000	ID_0.01_692	-0.989274	51,160,44
1	146010000	146335000	ID_0.01_693	-1.0616	31120180
1	146335000	146490000	ID_0.01_694	-1.04185	51,160,44
1	146490000	146730000	ID_0.01_695	-0.917873	31120180
1	146730000	146875000	ID_0.01_696	-0.341702	51,160,44
1	146875000	146960000	ID_0.01_697	-0.0609878	31120180
1	146960000	147175000	ID_0.01_698	-0.215048	51,160,44
1	147175000	147550000	ID_0.01_699	-0.282591	31120180
1	147550000	147730000	ID_0.01_700	-1.13167	51,160,44
1	147730000	148010000	ID_0.01_701	-1.02415	31120180
1	148010000	148215000	ID_0.01_702	-1.11345	51,160,44
1	148215000	148350000	ID_0.01_703	-1.11888	31120180
1	148350000	148530000	ID_0.01_704	-1.12688	51,160,44
1	148530000	148670000	ID_0.01_705	-1.08582	31120180
1	148670000	149020000	ID_0.01_706	-1.06818	51,160,44
1	149020000	149450000	ID_0.01_707	-0.917447	31120180
1	149450000	149590000	ID_0.01_708	-1.00604	51,160,44
1	149590000	149655000	ID_0.01_709	-1.00053	31120180
1	149655000	150040000	ID_0.01_710	-0.969371	51,160,44
1	150040000	150210000	ID_0.01_711	0.537424	31120180
1	150210000	150255000	ID_0.01_712	-0.2467	51,160,44
1	150255000	150315000	ID_0.01_713	-0.243632	31120180
1	150315000	150530000	ID_0.01_714	-0.120428	51,160,44
1	150530000	150980000	ID_0.01_715	-0.354905	31120180
1	150980000	151140000	ID_0.01_716	-0.486098	51,160,44
1	151140000	151240000	ID_0.01_717	-0.362698	31120180
1	151240000	151375000	ID_0.01_718	-0.343065	51,160,44
1	151375000	151420000	ID_0.01_719	-0.212213	31120180
1	151420000	151510000	ID_0.01_720	-0.10053	51,160,44
1	151510000	151560000	ID_0.01_721	-0.19013	31120180
1	151560000	151825000	ID_0.01_722	-0.123022	51,160,44
1	151825000	152020000	ID_0.01_723	-0.409754	31120180
1	152020000	152210000	ID_0.01_724	-0.272057	51,160,44
1	152210000	152282500	ID_0.01_725	-0.359467	31120180
1	152282500	152430000	ID_0.01_726	-0.23369	51,160,44
1	152430000	152530000	ID_0.01_727	-0.492291	31120180
1	152530000	152620000	ID_0.01_728	-0.527598	51,160,44
1	152620000	152705000	ID_0.01_729	-0.496215	31120180
1	152705000	153085000	ID_0.01_730	-0.147271	51,160,44
1	153085000	153190000	ID_0.01_731	-0.129392	31120180
1	153190000	153325000	ID_0.01_732	-0.344806	51,160,44
1	153325000	153470000	ID_0.01_733	-0.556372	31120180
1	153470000	153645000	ID_0.01_734	-0.565666	51,160,44
1	153645000	153970000	ID_0.01_735	-0.557636	31120180
1	153970000	154135000	ID_0.01_736	-0.65815	51,160,44
1	154135000	154300000	ID_0.01_737	-0.317859	31120180
1	154300000	154530000	ID_0.01_738	-0.593351	51,160,44
1	154530000	154930000	ID_0.01_739	-0.256824	31120180
1	154930000	155060000	ID_0.01_740	-0.604137	51,160,44
1	155060000	155145000	ID_0.01_741	-0.685989	31120180
1	155145000	155210000	ID_0.01_742	-0.744112	51,160,44
1	155210000	155645000	ID_0.01_743	-0.693474	31120180
1	155645000	155905000	ID_0.01_744	-0.320429	51,160,44
1	155905000	156055000	ID_0.01_745	-0.238823	31120180
1	156055000	156105000	ID_0.01_746	-0.549229	51,160,44
1	156105000	156200000	ID_0.01_747	-0.446335	31120180
1	156200000	156330000	ID_0.01_748	-0.375549	51,160,44
1	156330000	156425000	ID_0.01_749	-0.570778	31120180
1	156425000	156595000	ID_0.01_750	-0.404867	51,160,44
1	156595000	156775000	ID_0.01_751	-0.543942	31120180
1	156775000	156875000	ID_0.01_752	-0.631387	51,160,44
1	156875000	157055000	ID_0.01_753	-0.676574	31120180
1	157055000	157155000	ID_0.01_754	-0.218519	51,160,44
1	157155000	157240000	ID_0.01_755	-0.589314	31120180
1	157240000	157325000	ID_0.01_756	-0.483123	51,160,44
1	157325000	157465000	ID_0.01_757	-0.44749	31120180
1	157465000	157680000	ID_0.01_758	-0.454554	51,160,44
1	157680000	157930000	ID_0.01_759	-0.085666	31120180
1	157930000	158095000	ID_0.01_760	-0.545711	51,160,44
1	158095000	158180000	ID_0.01_761	-0.491439	31120180
1	158180000	158475000	ID_0.01_762	-0.496519	51,160,44
1	158475000	158620000	ID_0.01_763	0.0973636	31120180
1	158620000	158965000	ID_0.01_764	0.242992	51,160,44
1	158965000	159095000	ID_0.01_765	-0.345017	31120180
1	159095000	159195000	ID_0.01_766	-0.246423	51,160,44
1	159195000	159400000	ID_0.01_767	-0.405546	31120180
1	159400000	159505000	ID_0.01_768	-0.0356598	51,160,44
1	159505000	159580000	ID_0.01_769	-0.0202677	31120180
1	159580000	159750000	ID_0.01_770	-0.0591447	51,160,44
1	159750000	159880000	ID_0.01_771	-0.402315	31120180
1	159880000	160000000	ID_0.01_772	-0.398481	51,160,44
1	160000000	160065000	ID_0.01_773	-0.31901	31120180
1	160065000	160390000	ID_0.01_774	-0.406966	51,160,44
1	160390000	160495000	ID_0.01_775	-0.542347	31120180
1	160495000	160645000	ID_0.01_776	-0.202777	51,160,44
1	160645000	160700000	ID_0.01_777	-0.387956	31120180
1	160700000	160950000	ID_0.01_778	-0.365523	51,160,44
1	160950000	161155000	ID_0.01_779	-0.573562	31120180
1	161155000	161505000	ID_0.01_780	-0.630802	51,160,44
1	161505000	161645000	ID_0.01_781	-0.729628	31120180
1	161645000	162015000	ID_0.01_782	-0.676153	51,160,44
1	162015000	162375000	ID_0.01_783	-0.437067	31120180
1	162375000	162450000	ID_0.01_784	-0.363569	51,160,44
1	162450000	162760000	ID_0.01_785	-0.198656	31120180
1	162760000	162795000	ID_0.01_786	-0.515435	51,160,44
1	162795000	163035000	ID_0.01_787	-0.553029	31120180
1	163035000	163145000	ID_0.01_788	0.378797	51,160,44
1	163145000	163295000	ID_0.01_789	0.336245	31120180
1	163295000	163405000	ID_0.01_790	-0.160531	51,160,44
1	163405000	163755000	ID_0.01_791	0.317918	31120180
1	163755000	164090000	ID_0.01_792	0.0710835	51,160,44
1	164090000	164165000	ID_0.01_793	0.118296	31120180
1	164165000	164300000	ID_0.01_794	0.0857697	51,160,44
1	164300000	164520000	ID_0.01_795	0.0967913	31120180
1	164520000	164775000	ID_0.01_796	-0.200241	51,160,44
1	164775000	164870000	ID_0.01_797	-0.0505881	31120180
1	164870000	165065000	ID_0.01_798	-0.0466539	51,160,44
1	165065000	165205000	ID_0.01_799	-0.541416	31120180
1	165205000	165345000	ID_0.01_800	0.261329	51,160,44
1	165345000	165565000	ID_0.01_801	-0.255408	31120180
1	165565000	165670000	ID_0.01_802	-0.302796	51,160,44
1	165670000	165900000	ID_0.01_803	0.0391043	31120180
1	165900000	166180000	ID_0.01_804	-0.620093	51,160,44
1	166180000	166370000	ID_0.01_805	-0.420664	31120180
1	166370000	166800000	ID_0.01_806	-0.238119	51,160,44
1	166800000	167035000	ID_0.01_807	-0.423936	31120180
1	167035000	167180000	ID_0.01_808	-0.344595	51,160,44
1	167180000	167420000	ID_0.01_809	0.0705419	31120180
1	167420000	167520000	ID_0.01_810	-0.0197061	51,160,44
1	167520000	167675000	ID_0.01_811	-0.407229	31120180
1	167675000	167780000	ID_0.01_812	-0.46901	51,160,44
1	167780000	167870000	ID_0.01_813	0.0289889	31120180
1	167870000	168300000	ID_0.01_814	0.160402	51,160,44
1	168300000	168405000	ID_0.01_815	-0.338458	31120180
1	168405000	168565000	ID_0.01_816	-0.199184	51,160,44
1	168565000	168725000	ID_0.01_817	-0.293658	31120180
1	168725000	168945000	ID_0.01_818	0.344968	51,160,44
1	168945000	169075000	ID_0.01_819	0.140002	31120180
1	169075000	169325000	ID_0.01_820	-0.162863	51,160,44
1	169325000	169460000	ID_0.01_821	-0.208549	31120180
1	169460000	169520000	ID_0.01_822	0.273763	51,160,44
1	169520000	169760000	ID_0.01_823	-0.0544156	31120180
1	169760000	169865000	ID_0.01_824	-0.0405025	51,160,44
1	169865000	170060000	ID_0.01_825	0.130478	31120180
1	170060000	170205000	ID_0.01_826	0.0648712	51,160,44
1	170205000	170235000	ID_0.01_827	0.115203	31120180
1	170235000	170430000	ID_0.01_828	0.124911	51,160,44
1	170430000	170480000	ID_0.01_829	0.031987	31120180
1	170480000	170630000	ID_0.01_830	0.0849164	51,160,44
1	170630000	170735000	ID_0.01_831	0.209105	31120180
1	170735000	170760000	ID_0.01_832	0.224111	51,160,44
1	170760000	170925000	ID_0.01_833	0.230093	31120180
1	170925000	171045000	ID_0.01_834	-0.268335	51,160,44
1	171045000	171320000	ID_0.01_835	0.0651195	31120180
1	171320000	171430000	ID_0.01_836	-0.371974	51,160,44
1	171430000	171570000	ID_0.01_837	-0.438145	31120180
1	171570000	171605000	ID_0.01_838	-0.0772523	51,160,44
1	171605000	171710000	ID_0.01_839	-0.0248457	31120180
1	171710000	171755000	ID_0.01_840	-0.176942	51,160,44
1	171755000	171970000	ID_0.01_841	-0.257332	31120180
1	171970000	172125000	ID_0.01_842	-0.0529038	51,160,44
1	172125000	172415000	ID_0.01_843	0.76359	31120180
1	172415000	172500000	ID_0.01_844	-0.223603	51,160,44
1	172500000	172710000	ID_0.01_845	0.144926	31120180
1	172710000	172790000	ID_0.01_846	-0.240096	51,160,44
1	172790000	172955000	ID_0.01_847	-0.180233	31120180
1	172955000	172965000	ID_0.01_848	0.0724494	51,160,44
1	172965000	173165000	ID_0.01_849	0.0837784	31120180
1	173165000	173385000	ID_0.01_850	-0.205396	51,160,44
1	173385000	173685000	ID_0.01_851	-0.474983	31120180
1	173685000	173785000	ID_0.01_852	-0.258039	51,160,44
1	173785000	174100000	ID_0.01_853	-0.24613	31120180
1	174100000	174125000	ID_0.01_854	-0.135568	51,160,44
1	174125000	174225000	ID_0.01_855	-0.159821	31120180
1	174225000	174605000	ID_0.01_856	-0.26842	51,160,44
1	174605000	174720000	ID_0.01_857	0.0401006	31120180
1	174720000	174995000	ID_0.01_858	-0.386561	51,160,44
1	174995000	175115000	ID_0.01_859	-0.54985	31120180
1	175115000	175335000	ID_0.01_860	-0.480055	51,160,44
1	175335000	175445000	ID_0.01_861	-0.279063	31120180
1	175445000	175570000	ID_0.01_862	-0.0350493	51,160,44
1	175570000	175645000	ID_0.01_863	0.222829	31120180
1	175645000	175715000	ID_0.01_864	0.0217068	51,160,44
1	175715000	175840000	ID_0.01_865	-0.256649	31120180
1	175840000	176045000	ID_0.01_866	-0.13644	51,160,44
1	176045000	176225000	ID_0.01_867	0.317111	31120180
1	176225000	176430000	ID_0.01_868	-0.228845	51,160,44
1	176430000	176525000	ID_0.01_869	-0.0950581	31120180
1	176525000	176650000	ID_0.01_870	-0.0268358	51,160,44
1	176650000	176860000	ID_0.01_871	0.478585	31120180
1	176860000	177150000	ID_0.01_872	-0.569493	51,160,44
1	177150000	177335000	ID_0.01_873	0.0391696	31120180
1	177335000	177390000	ID_0.01_874	0.053046	51,160,44
1	177390000	177760000	ID_0.01_875	-0.0240524	31120180
1	177760000	177920000	ID_0.01_876	-0.185583	51,160,44
1	177920000	178265000	ID_0.01_877	-0.481678	31120180
1	178265000	178510000	ID_0.01_878	0.16756	51,160,44
1	178510000	178690000	ID_0.01_879	-0.49256	31120180
1	178690000	178995000	ID_0.01_880	0.0926446	51,160,44
1	178995000	179205000	ID_0.01_881	-0.493407	31120180
1	179205000	179260000	ID_0.01_882	0.194608	51,160,44
1	179260000	179375000	ID_0.01_883	0.197342	31120180
1	179375000	179670000	ID_0.01_884	-0.392065	51,160,44
1	179670000	179785000	ID_0.01_885	-0.369518	31120180
1	179785000	179930000	ID_0.01_886	-0.330175	51,160,44
1	179930000	180155000	ID_0.01_887	0.530718	31120180
1	180155000	180475000	ID_0.01_888	-0.477533	51,160,44
1	180475000	180605000	ID_0.01_889	-0.392043	31120180
1	180605000	180850000	ID_0.01_890	0.232575	51,160,44
1	180850000	181155000	ID_0.01_891	-0.127701	31120180
1	181155000	181275000	ID_0.01_892	-0.714722	51,160,44
1	181275000	181400000	ID_0.01_893	-0.119155	31120180
1	181400000	181780000	ID_0.01_894	-0.422643	51,160,44
1	181780000	182045000	ID_0.01_895	-0.134965	31120180
1	182045000	182375000	ID_0.01_896	-0.411496	51,160,44
1	182375000	182560000	ID_0.01_897	-0.423431	31120180
1	182560000	182755000	ID_0.01_898	-0.43287	51,160,44
1	182755000	182810000	ID_0.01_899	-0.118894	31120180
1	182810000	182985000	ID_0.01_900	-0.0105887	51,160,44
1	182985000	183245000	ID_0.01_901	0.357778	31120180
1	183245000	183380000	ID_0.01_902	-0.329757	51,160,44
1	183380000	183435000	ID_0.01_903	0.301004	31120180
1	183435000	183605000	ID_0.01_904	0.35568	51,160,44
1	183605000	183775000	ID_0.01_905	-0.331286	31120180
1	183775000	183890000	ID_0.01_906	0.615092	51,160,44
1	183890000	184045000	ID_0.01_907	-0.0372801	31120180
1	184045000	184185000	ID_0.01_908	-0.204781	51,160,44
1	184185000	184355000	ID_0.01_909	0.0983653	31120180
1	184355000	184650000	ID_0.01_910	0.00512971	51,160,44
1	184650000	184730000	ID_0.01_911	-0.204262	31120180
1	184730000	184775000	ID_0.01_912	-0.225685	51,160,44
1	184775000	184955000	ID_0.01_913	-0.25115	31120180
1	184955000	185015000	ID_0.01_914	0.153458	51,160,44
1	185015000	185150000	ID_0.01_915	0.118427	31120180
1	185150000	185295000	ID_0.01_916	0.106457	51,160,44
1	185295000	185655000	ID_0.01_917	-0.0168545	31120180
1	185655000	185900000	ID_0.01_918	-0.267705	51,160,44
1	185900000	185970000	ID_0.01_919	0.660358	31120180
1	185970000	186185000	ID_0.01_920	0.795508	51,160,44
1	186185000	186265000	ID_0.01_921	-0.240369	31120180
1	186265000	186470000	ID_0.01_922	-0.186602	51,160,44
1	186470000	186705000	ID_0.01_923	-0.0903216	31120180
1	186705000	186790000	ID_0.01_924	0.368677	51,160,44
1	186790000	186995000	ID_0.01_925	0.515977	31120180
1	186995000	187145000	ID_0.01_926	-0.318664	51,160,44
1	187145000	187390000	ID_0.01_927	0.105684	31120180
1	187390000	187590000	ID_0.01_928	-0.00504565	51,160,44
1	187590000	187805000	ID_0.01_929	-0.0240416	31120180
1	187805000	187995000	ID_0.01_930	-0.0116042	51,160,44
1	187995000	188050000	ID_0.01_931	0.200563	31120180
1	188050000	188190000	ID_0.01_932	0.194194	51,160,44
1	188190000	188350000	ID_0.01_933	0.117557	31120180
1	188350000	188445000	ID_0.01_934	0.168439	51,160,44
1	188445000	188715000	ID_0.01_935	0.19275	31120180
1	188715000	188770000	ID_0.01_936	0.018483	51,160,44
1	188770000	188940000	ID_0.01_937	0.061361	31120180
1	188940000	189110000	ID_0.01_938	0.18581	51,160,44
1	189110000	189150000	ID_0.01_939	0.10789	31120180
1	189150000	189265000	ID_0.01_940	0.0813508	51,160,44
1	189265000	189460000	ID_0.01_941	0.099513	31120180
1	189460000	189605000	ID_0.01_942	0.131753	51,160,44
1	189605000	189670000	ID_0.01_943	0.25386	31120180
1	189670000	189920000	ID_0.01_944	0.130049	51,160,44
1	189920000	190045000	ID_0.01_945	0.137628	31120180
1	190045000	190215000	ID_0.01_946	0.201492	51,160,44
1	190215000	190450000	ID_0.01_947	0.66792	31120180
1	190450000	190750000	ID_0.01_948	-0.186326	51,160,44
1	190750000	190795000	ID_0.01_949	0.290453	31120180
1	190795000	191040000	ID_0.01_950	0.206322	51,160,44
1	191040000	191080000	ID_0.01_951	0.0800991	31120180
1	191080000	191310000	ID_0.01_952	0.0966533	51,160,44
1	191310000	191400000	ID_0.01_953	0.134609	31120180
1	191400000	191560000	ID_0.01_954	0.102352	51,160,44
1	191560000	191690000	ID_0.01_955	0.235363	31120180
1	191690000	191920000	ID_0.01_956	0.237775	51,160,44
1	191920000	192270000	ID_0.01_957	0.239563	31120180
1	192270000	192430000	ID_0.01_958	0.035407	51,160,44
1	192430000	192585000	ID_0.01_959	-0.511023	31120180
1	192585000	192780000	ID_0.01_960	0.136478	51,160,44
1	192780000	192990000	ID_0.01_961	0.0856382	31120180
1	192990000	193095000	ID_0.01_962	-0.193051	51,160,44
1	193095000	193260000	ID_0.01_963	-0.143811	31120180
1	193260000	193630000	ID_0.01_964	0.0687797	51,160,44
1	193630000	193870000	ID_0.01_965	0.235206	31120180
1	193870000	194275000	ID_0.01_966	0.16612	51,160,44
1	194275000	194415000	ID_0.01_967	0.158776	31120180
1	194415000	194510000	ID_0.01_968	0.216573	51,160,44
1	194510000	194635000	ID_0.01_969	0.29154	31120180
1	194635000	194890000	ID_0.01_970	0.358489	51,160,44
1	194890000	195035000	ID_0.01_971	0.239264	31120180
1	195035000	195065000	ID_0.01_972	0.177202	51,160,44
1	195065000	195155000	ID_0.01_973	0.150216	31120180
1	195155000	195255000	ID_0.01_974	0.262387	51,160,44
1	195255000	195595000	ID_0.01_975	0.372326	31120180
1	195595000	196110000	ID_0.01_976	0.140588	51,160,44
1	196110000	196285000	ID_0.01_977	-0.112959	31120180
1	196285000	196765000	ID_0.01_978	0.141619	51,160,44
1	196765000	197035000	ID_0.01_979	-0.646537	31120180
1	197035000	197120000	ID_0.01_980	0.0577334	51,160,44
1	197120000	197170000	ID_0.01_981	0.100253	31120180
1	197170000	197300000	ID_0.01_982	0.0750706	51,160,44
1	197300000	197495000	ID_0.01_983	0.388604	31120180
1	197495000	197755000	ID_0.01_984	0.379055	51,160,44
1	197755000	198120000	ID_0.01_985	0.114554	31120180
1	198120000	198435000	ID_0.01_986	0.189629	51,160,44
1	198435000	198730000	ID_0.01_987	0.00948357	31120180
1	198730000	198915000	ID_0.01_988	-0.127533	51,160,44
1	198915000	199375000	ID_0.01_989	0.523449	31120180
1	199375000	199540000	ID_0.01_990	0.0655969	51,160,44
1	199540000	199975000	ID_0.01_991	-0.29563	31120180
1	199975000	200150000	ID_0.01_992	-0.146601	51,160,44
1	200150000	200275000	ID_0.01_993	0.402019	31120180
1	200275000	200495000	ID_0.01_994	0.0675564	51,160,44
1	200495000	200710000	ID_0.01_995	-0.39991	31120180
1	200710000	200935000	ID_0.01_996	0.995441	51,160,44
1	200935000	200990000	ID_0.01_997	-0.56945	31120180
1	200990000	201210000	ID_0.01_998	-0.491981	51,160,44
1	201210000	201380000	ID_0.01_999	-0.609442	31120180
1	201380000	201500000	ID_0.01_1000	-0.643856	51,160,44
1	201500000	201615000	ID_0.01_1001	-0.51074	31120180
1	201615000	201660000	ID_0.01_1002	0.0517816	51,160,44
1	201660000	201855000	ID_0.01_1003	0.0461288	31120180
1	201855000	201975000	ID_0.01_1004	-0.0275544	51,160,44
1	201975000	202115000	ID_0.01_1005	-0.520204	31120180
1	202115000	202290000	ID_0.01_1006	-0.786134	51,160,44
1	202290000	202460000	ID_0.01_1007	-0.449221	31120180
1	202460000	202560000	ID_0.01_1008	-0.492104	51,160,44
1	202560000	202620000	ID_0.01_1009	-0.379792	31120180
1	202620000	202690000	ID_0.01_1010	-0.333478	51,160,44
1	202690000	202770000	ID_0.01_1011	-0.358091	31120180
1	202770000	202855000	ID_0.01_1012	0.0889925	51,160,44
1	202855000	202995000	ID_0.01_1013	0.0437691	31120180
1	202995000	203235000	ID_0.01_1014	-0.476081	51,160,44
1	203235000	203310000	ID_0.01_1015	-0.489099	31120180
1	203310000	203460000	ID_0.01_1016	-0.361317	51,160,44
1	203460000	203590000	ID_0.01_1017	-0.340734	31120180
1	203590000	203675000	ID_0.01_1018	-0.249052	51,160,44
1	203675000	203835000	ID_0.01_1019	-0.24262	31120180
1	203835000	204110000	ID_0.01_1020	-0.266917	51,160,44
1	204110000	204380000	ID_0.01_1021	-0.632133	31120180
1	204380000	204485000	ID_0.01_1022	-0.321612	51,160,44
1	204485000	204780000	ID_0.01_1023	-0.372446	31120180
1	204780000	204945000	ID_0.01_1024	-0.351145	51,160,44
1	204945000	205035000	ID_0.01_1025	-0.381175	31120180
1	205035000	205235000	ID_0.01_1026	-0.175996	51,160,44
1	205235000	205305000	ID_0.01_1027	-0.511162	31120180
1	205305000	205500000	ID_0.01_1028	-0.508397	51,160,44
1	205500000	205620000	ID_0.01_1029	-0.555262	31120180
1	205620000	206100000	ID_0.01_1030	-0.171452	51,160,44
1	206100000	206160000	ID_0.01_1031	-0.992343	31120180
1	206160000	206510000	ID_0.01_1032	-0.953197	51,160,44
1	206510000	206640000	ID_0.01_1033	-0.991175	31120180
1	206640000	206780000	ID_0.01_1034	-0.697955	51,160,44
1	206780000	206910000	ID_0.01_1035	-0.297505	31120180
1	206910000	207085000	ID_0.01_1036	-0.277734	51,160,44
1	207085000	207155000	ID_0.01_1037	-0.411026	31120180
1	207155000	207260000	ID_0.01_1038	-0.4163	51,160,44
1	207260000	207365000	ID_0.01_1039	-0.34405	31120180
1	207365000	207390000	ID_0.01_1040	0.0192427	51,160,44
1	207390000	207465000	ID_0.01_1041	0.0190699	31120180
1	207465000	207580000	ID_0.01_1042	0.101209	51,160,44
1	207580000	207750000	ID_0.01_1043	0.0556141	31120180
1	207750000	207920000	ID_0.01_1044	-0.285462	51,160,44
1	207920000	208040000	ID_0.01_1045	-0.448805	31120180
1	208040000	208190000	ID_0.01_1046	-0.347012	51,160,44
1	208190000	208420000	ID_0.01_1047	-0.401387	31120180
1	208420000	208830000	ID_0.01_1048	-0.476236	51,160,44
1	208830000	208915000	ID_0.01_1049	-0.156105	31120180
1	208915000	209125000	ID_0.01_1050	0.154514	51,160,44
1	209125000	209530000	ID_0.01_1051	0.312226	31120180
1	209530000	209740000	ID_0.01_1052	0.309507	51,160,44
1	209740000	209960000	ID_0.01_1053	-0.492505	31120180
1	209960000	210165000	ID_0.01_1054	-0.318569	51,160,44
1	210165000	210270000	ID_0.01_1055	0.336537	31120180
1	210270000	210510000	ID_0.01_1056	0.534332	51,160,44
1	210510000	210580000	ID_0.01_1057	-0.215242	31120180
1	210580000	210760000	ID_0.01_1058	-0.310498	51,160,44
1	210760000	210845000	ID_0.01_1059	-0.148806	31120180
1	210845000	210875000	ID_0.01_1060	-0.0943933	51,160,44
1	210875000	211115000	ID_0.01_1061	-0.0864506	31120180
1	211115000	211310000	ID_0.01_1062	-0.164113	51,160,44
1	211310000	211415000	ID_0.01_1063	-0.449967	31120180
1	211415000	211500000	ID_0.01_1064	-0.201954	51,160,44
1	211500000	211685000	ID_0.01_1065	0.117916	31120180
1	211685000	211850000	ID_0.01_1066	-0.433628	51,160,44
1	211850000	212010000	ID_0.01_1067	-0.559969	31120180
1	212010000	212105000	ID_0.01_1068	0.0901101	51,160,44
1	212105000	212240000	ID_0.01_1069	0.0617166	31120180
1	212240000	212460000	ID_0.01_1070	-0.269852	51,160,44
1	212460000	212635000	ID_0.01_1071	-0.0777584	31120180
1	212635000	212815000	ID_0.01_1072	-0.6218	51,160,44
1	212815000	212840000	ID_0.01_1073	-0.118348	31120180
1	212840000	212965000	ID_0.01_1074	-0.111571	51,160,44
1	212965000	213190000	ID_0.01_1075	-0.356316	31120180
1	213190000	213415000	ID_0.01_1076	-0.357582	51,160,44
1	213415000	213555000	ID_0.01_1077	0.0665335	31120180
1	213555000	213790000	ID_0.01_1078	-0.145452	51,160,44
1	213790000	214145000	ID_0.01_1079	-0.194864	31120180
1	214145000	214300000	ID_0.01_1080	0.0997721	51,160,44
1	214300000	214365000	ID_0.01_1081	-0.0884833	31120180
1	214365000	214510000	ID_0.01_1082	-0.118081	51,160,44
1	214510000	214825000	ID_0.01_1083	-0.121919	31120180
1	214825000	215160000	ID_0.01_1084	-0.368388	51,160,44
1	215160000	215250000	ID_0.01_1085	0.402329	31120180
1	215250000	215425000	ID_0.01_1086	0.323055	51,160,44
1	215425000	215710000	ID_0.01_1087	0.320721	31120180
1	215710000	215830000	ID_0.01_1088	-0.396583	51,160,44
1	215830000	215970000	ID_0.01_1089	-0.158457	31120180
1	215970000	216060000	ID_0.01_1090	0.334069	51,160,44
1	216060000	216165000	ID_0.01_1091	0.400731	31120180
1	216165000	216395000	ID_0.01_1092	0.255266	51,160,44
1	216395000	216670000	ID_0.01_1093	0.293354	31120180
1	216670000	216785000	ID_0.01_1094	0.30783	51,160,44
1	216785000	216915000	ID_0.01_1095	0.865755	31120180
1	216915000	217265000	ID_0.01_1096	0.0281629	51,160,44
1	217265000	217510000	ID_0.01_1097	0.134719	31120180
1	217510000	217565000	ID_0.01_1098	0.117324	51,160,44
1	217565000	217730000	ID_0.01_1099	0.0822436	31120180
1	217730000	217910000	ID_0.01_1100	0.535535	51,160,44
1	217910000	218135000	ID_0.01_1101	0.324898	31120180
1	218135000	218345000	ID_0.01_1102	0.066311	51,160,44
1	218345000	218455000	ID_0.01_1103	-0.185928	31120180
1	218455000	218505000	ID_0.01_1104	-0.405086	51,160,44
1	218505000	219135000	ID_0.01_1105	-0.32604	31120180
1	219135000	219240000	ID_0.01_1106	0.404567	51,160,44
1	219240000	219320000	ID_0.01_1107	0.166259	31120180
1	219320000	219475000	ID_0.01_1108	0.327105	51,160,44
1	219475000	219590000	ID_0.01_1109	0.41617	31120180
1	219590000	219760000	ID_0.01_1110	0.409679	51,160,44
1	219760000	219840000	ID_0.01_1111	-0.108331	31120180
1	219840000	219995000	ID_0.01_1112	-0.0866397	51,160,44
1	219995000	220270000	ID_0.01_1113	-0.502193	31120180
1	220270000	220385000	ID_0.01_1114	0.238235	51,160,44
1	220385000	220465000	ID_0.01_1115	0.0651232	31120180
1	220465000	220680000	ID_0.01_1116	-0.187069	51,160,44
1	220680000	220870000	ID_0.01_1117	0.183048	31120180
1	220870000	220985000	ID_0.01_1118	-0.0727065	51,160,44
1	220985000	221245000	ID_0.01_1119	-0.60165	31120180
1	221245000	221410000	ID_0.01_1120	0.250983	51,160,44
1	221410000	221930000	ID_0.01_1121	0.107558	31120180
1	221930000	222120000	ID_0.01_1122	0.0366796	51,160,44
1	222120000	222310000	ID_0.01_1123	-0.179861	31120180
1	222310000	222365000	ID_0.01_1124	-0.0995287	51,160,44
1	222365000	222635000	ID_0.01_1125	-0.117531	31120180
1	222635000	222820000	ID_0.01_1126	-0.756728	51,160,44
1	222820000	222890000	ID_0.01_1127	0.109336	31120180
1	222890000	222970000	ID_0.01_1128	-0.0695564	51,160,44
1	222970000	223275000	ID_0.01_1129	0.128574	31120180
1	223275000	223880000	ID_0.01_1130	-0.628171	51,160,44
1	223880000	224100000	ID_0.01_1131	-0.686043	31120180
1	224100000	224180000	ID_0.01_1132	-0.819103	51,160,44
1	224180000	224520000	ID_0.01_1133	-0.826723	31120180
1	224520000	224685000	ID_0.01_1134	-0.0404896	51,160,44
1	224685000	224820000	ID_0.01_1135	-0.428297	31120180
1	224820000	225040000	ID_0.01_1136	-0.213753	51,160,44
1	225040000	225245000	ID_0.01_1137	-0.359148	31120180
1	225245000	225270000	ID_0.01_1138	-0.237994	51,160,44
1	225270000	225415000	ID_0.01_1139	-0.225194	31120180
1	225415000	225630000	ID_0.01_1140	-0.265111	51,160,44
1	225630000	225860000	ID_0.01_1141	-0.407674	31120180
1	225860000	226000000	ID_0.01_1142	0.247533	51,160,44
1	226000000	226030000	ID_0.01_1143	-0.367973	31120180
1	226030000	226115000	ID_0.01_1144	-0.392015	51,160,44
1	226115000	226175000	ID_0.01_1145	-0.483995	31120180
1	226175000	226315000	ID_0.01_1146	-0.536576	51,160,44
1	226315000	226375000	ID_0.01_1147	-0.408559	31120180
1	226375000	226605000	ID_0.01_1148	-0.151501	51,160,44
1	226605000	226730000	ID_0.01_1149	-0.488318	31120180
1	226730000	226815000	ID_0.01_1150	-0.355072	51,160,44
1	226815000	226925000	ID_0.01_1151	-0.428024	31120180
1	226925000	227310000	ID_0.01_1152	-0.110985	51,160,44
1	227310000	227660000	ID_0.01_1153	0.936854	31120180
1	227660000	227930000	ID_0.01_1154	-0.612886	51,160,44
1	227930000	228245000	ID_0.01_1155	-0.652338	31120180
1	228245000	228365000	ID_0.01_1156	-0.741299	51,160,44
1	228365000	228590000	ID_0.01_1157	-0.68346	31120180
1	228590000	228710000	ID_0.01_1158	-0.699668	51,160,44
1	228710000	228860000	ID_0.01_1159	-0.772409	31120180
1	228860000	229370000	ID_0.01_1160	-0.243574	51,160,44
1	229370000	229480000	ID_0.01_1161	-0.436078	31120180
1	229480000	229795000	ID_0.01_1162	0.174565	51,160,44
1	229795000	230130000	ID_0.01_1163	-0.304923	31120180
1	230130000	230195000	ID_0.01_1164	-0.0107528	51,160,44
1	230195000	230455000	ID_0.01_1165	-0.186142	31120180
1	230455000	230560000	ID_0.01_1166	-0.600309	51,160,44
1	230560000	230760000	ID_0.01_1167	-0.275372	31120180
1	230760000	230925000	ID_0.01_1168	-0.186281	51,160,44
1	230925000	231005000	ID_0.01_1169	-0.316623	31120180
1	231005000	231115000	ID_0.01_1170	0.172666	51,160,44
1	231115000	231190000	ID_0.01_1171	0.275455	31120180
1	231190000	231355000	ID_0.01_1172	0.178821	51,160,44
1	231355000	231470000	ID_0.01_1173	-0.478465	31120180
1	231470000	231565000	ID_0.01_1174	-0.127303	51,160,44
1	231565000	231755000	ID_0.01_1175	0.362368	31120180
1	231755000	232005000	ID_0.01_1176	-0.396049	51,160,44
1	232005000	232340000	ID_0.01_1177	-0.177829	31120180
1	232340000	232510000	ID_0.01_1178	-0.0780531	51,160,44
1	232510000	232775000	ID_0.01_1179	-0.0625797	31120180
1	232775000	233090000	ID_0.01_1180	-0.432143	51,160,44
1	233090000	233430000	ID_0.01_1181	-0.108791	31120180
1	233430000	233525000	ID_0.01_1182	-0.293178	51,160,44
1	233525000	233575000	ID_0.01_1183	-0.0765162	31120180
1	233575000	233930000	ID_0.01_1184	-0.11716	51,160,44
1	233930000	234040000	ID_0.01_1185	-0.201503	31120180
1	234040000	234235000	ID_0.01_1186	-0.0728673	51,160,44
1	234235000	234510000	ID_0.01_1187	-0.369942	31120180
1	234510000	234615000	ID_0.01_1188	-0.154756	51,160,44
1	234615000	234745000	ID_0.01_1189	-0.39807	31120180
1	234745000	234895000	ID_0.01_1190	-0.0855416	51,160,44
1	234895000	234965000	ID_0.01_1191	-0.328612	31120180
1	234965000	235250000	ID_0.01_1192	-0.409382	51,160,44
1	235250000	235600000	ID_0.01_1193	-0.751403	31120180
1	235600000	235670000	ID_0.01_1194	-0.127986	51,160,44
1	235670000	236030000	ID_0.01_1195	-0.371799	31120180
1	236030000	236260000	ID_0.01_1196	0.0307329	51,160,44
1	236260000	236475000	ID_0.01_1197	-0.663217	31120180
1	236475000	236660000	ID_0.01_1198	-0.158131	51,160,44
1	236660000	236770000	ID_0.01_1199	-0.34596	31120180
1	236770000	236950000	ID_0.01_1200	-0.262311	51,160,44
1	236950000	237115000	ID_0.01_1201	-0.0557998	31120180
1	237115000	237200000	ID_0.01_1202	-0.152314	51,160,44
1	237200000	237730000	ID_0.01_1203	-0.255353	31120180
1	237730000	238025000	ID_0.01_1204	-0.0897116	51,160,44
1	238025000	238165000	ID_0.01_1205	-0.368588	31120180
1	238165000	238240000	ID_0.01_1206	0.0710459	51,160,44
1	238240000	238275000	ID_0.01_1207	0.0793528	31120180
1	238275000	239165000	ID_0.01_1208	0.105719	51,160,44
1	239165000	239200000	ID_0.01_1209	0.412389	31120180
1	239200000	239275000	ID_0.01_1210	0.386623	51,160,44
1	239275000	239375000	ID_0.01_1211	0.349123	31120180
1	239375000	239550000	ID_0.01_1212	0.328317	51,160,44
1	239550000	239780000	ID_0.01_1213	-0.0649784	31120180
1	239780000	240155000	ID_0.01_1214	0.347599	51,160,44
1	240155000	240355000	ID_0.01_1215	-0.488841	31120180
1	240355000	240565000	ID_0.01_1216	-0.0443531	51,160,44
1	240565000	240865000	ID_0.01_1217	0.612758	31120180
1	240865000	241300000	ID_0.01_1218	-0.430196	51,160,44
1	241300000	241525000	ID_0.01_1219	0.375471	31120180
1	241525000	241670000	ID_0.01_1220	0.208605	51,160,44
1	241670000	241775000	ID_0.01_1221	-0.236665	31120180
1	241775000	242180000	ID_0.01_1222	0.0964867	51,160,44
1	242180000	242480000	ID_0.01_1223	-0.511477	31120180
1	242480000	242520000	ID_0.01_1224	-0.489635	51,160,44
1	242520000	242615000	ID_0.01_1225	-0.451345	31120180
1	242615000	242815000	ID_0.01_1226	-0.364776	51,160,44
1	242815000	243170000	ID_0.01_1227	0.0689012	31120180
1	243170000	243265000	ID_0.01_1228	-0.929828	51,160,44
1	243265000	243495000	ID_0.01_1229	-0.925838	31120180
1	243495000	243650000	ID_0.01_1230	-0.292851	51,160,44
1	243650000	243930000	ID_0.01_1231	0.330036	31120180
1	243930000	244015000	ID_0.01_1232	0.783542	51,160,44
1	244015000	244210000	ID_0.01_1233	0.371008	31120180
1	244210000	244460000	ID_0.01_1234	-0.0344909	51,160,44
1	244460000	244645000	ID_0.01_1235	-0.601632	31120180
1	244645000	244760000	ID_0.01_1236	-0.265764	51,160,44
1	244760000	244985000	ID_0.01_1237	-0.335979	31120180
1	244985000	245135000	ID_0.01_1238	-0.350458	51,160,44
1	245135000	245230000	ID_0.01_1239	0.194326	31120180
1	245230000	245320000	ID_0.01_1240	-0.277909	51,160,44
1	245320000	245480000	ID_0.01_1241	-0.508054	31120180
1	245480000	245755000	ID_0.01_1242	-0.0724206	51,160,44
1	245755000	245835000	ID_0.01_1243	-0.0724247	31120180
1	245835000	245865000	ID_0.01_1244	-0.200743	51,160,44
1	245865000	246020000	ID_0.01_1245	-0.222402	31120180
1	246020000	246160000	ID_0.01_1246	-0.0622504	51,160,44
1	246160000	246285000	ID_0.01_1247	-0.0433956	31120180
1	246285000	246445000	ID_0.01_1248	0.548646	51,160,44
1	246445000	246660000	ID_0.01_1249	0.276939	31120180
1	246660000	246935000	ID_0.01_1250	-0.506119	51,160,44
1	246935000	247095000	ID_0.01_1251	-0.409459	31120180
1	247095000	247270000	ID_0.01_1252	-0.126016	51,160,44
1	247270000	247375000	ID_0.01_1253	-0.440636	31120180
1	247375000	247510000	ID_0.01_1254	-0.335712	51,160,44
1	247510000	248020000	ID_0.01_1255	-0.632826	31120180
1	248020000	248080000	ID_0.01_1256	-0.285541	51,160,44
1	248080000	248235000	ID_0.01_1257	-0.250656	31120180
1	248235000	248340000	ID_0.01_1258	-0.346931	51,160,44
1	248340000	248450000	ID_0.01_1259	-0.372434	31120180
1	248450000	248650000	ID_0.01_1260	-0.335753	51,160,44
1	248650000	248740000	ID_0.01_1261	-0.809916	31120180
1	248740000	249065000	ID_0.01_1262	-0.811336	51,160,44
1	249065000	249105000	ID_0.01_1263	-0.846437	31120180
2	150000	210000	ID_0.01_1264	-0.170866	51,160,44
2	210000	300000	ID_0.01_1265	-0.199542	31120180
2	300000	675000	ID_0.01_1266	-0.367334	51,160,44
2	675000	920000	ID_0.01_1267	-0.617245	31120180
2	920000	1145000	ID_0.01_1268	-0.299027	51,160,44
2	1145000	1825000	ID_0.01_1269	-0.25065	31120180
2	1825000	2135000	ID_0.01_1270	-0.747691	51,160,44
2	2135000	2230000	ID_0.01_1271	0.379786	31120180
2	2230000	2335000	ID_0.01_1272	0.238889	51,160,44
2	2335000	2715000	ID_0.01_1273	-0.155518	31120180
2	2715000	2840000	ID_0.01_1274	-0.51209	51,160,44
2	2840000	3010000	ID_0.01_1275	-0.524989	31120180
2	3010000	3185000	ID_0.01_1276	-0.128319	51,160,44
2	3185000	3300000	ID_0.01_1277	-0.347177	31120180
2	3300000	3485000	ID_0.01_1278	-0.426291	51,160,44
2	3485000	3705000	ID_0.01_1279	-0.373323	31120180
2	3705000	3995000	ID_0.01_1280	-0.82292	51,160,44
2	3995000	4405000	ID_0.01_1281	-0.627389	31120180
2	4405000	4490000	ID_0.01_1282	0.158111	51,160,44
2	4490000	4650000	ID_0.01_1283	0.0913844	31120180
2	4650000	4815000	ID_0.01_1284	0.149212	51,160,44
2	4815000	4990000	ID_0.01_1285	-0.0247981	31120180
2	4990000	5155000	ID_0.01_1286	0.10508	51,160,44
2	5155000	5445000	ID_0.01_1287	-0.14096	31120180
2	5445000	5830000	ID_0.01_1288	0.123954	51,160,44
2	5830000	5980000	ID_0.01_1289	-0.645016	31120180
2	5980000	6070000	ID_0.01_1290	0.149957	51,160,44
2	6070000	6220000	ID_0.01_1291	-0.173551	31120180
2	6220000	6375000	ID_0.01_1292	0.0928674	51,160,44
2	6375000	6450000	ID_0.01_1293	0.154246	31120180
2	6450000	6475000	ID_0.01_1294	-0.0202469	51,160,44
2	6475000	6650000	ID_0.01_1295	0.0675392	31120180
2	6650000	6810000	ID_0.01_1296	0.256401	51,160,44
2	6810000	6915000	ID_0.01_1297	0.20764	31120180
2	6915000	7005000	ID_0.01_1298	-0.408354	51,160,44
2	7005000	7235000	ID_0.01_1299	-0.491607	31120180
2	7235000	7345000	ID_0.01_1300	-0.486981	51,160,44
2	7345000	7565000	ID_0.01_1301	-0.196428	31120180
2	7565000	7710000	ID_0.01_1302	-0.112731	51,160,44
2	7710000	7865000	ID_0.01_1303	0.2086	31120180
2	7865000	8070000	ID_0.01_1304	-0.094988	51,160,44
2	8070000	8130000	ID_0.01_1305	-0.030136	31120180
2	8130000	8250000	ID_0.01_1306	-0.121392	51,160,44
2	8250000	8410000	ID_0.01_1307	-0.082229	31120180
2	8410000	8485000	ID_0.01_1308	0.111341	51,160,44
2	8485000	8650000	ID_0.01_1309	0.0752498	31120180
2	8650000	8715000	ID_0.01_1310	-0.295154	51,160,44
2	8715000	8825000	ID_0.01_1311	-0.405719	31120180
2	8825000	9005000	ID_0.01_1312	-0.620149	51,160,44
2	9005000	9160000	ID_0.01_1313	0.083948	31120180
2	9160000	9280000	ID_0.01_1314	0.0956783	51,160,44
2	9280000	9560000	ID_0.01_1315	-0.546138	31120180
2	9560000	9615000	ID_0.01_1316	-0.198348	51,160,44
2	9615000	9925000	ID_0.01_1317	-0.0165783	31120180
2	9925000	10210000	ID_0.01_1318	-0.6626	51,160,44
2	10210000	10445000	ID_0.01_1319	-0.601075	31120180
2	10445000	10590000	ID_0.01_1320	-0.517585	51,160,44
2	10590000	10855000	ID_0.01_1321	-0.764444	31120180
2	10855000	10950000	ID_0.01_1322	-0.558006	51,160,44
2	10950000	11055000	ID_0.01_1323	-0.70114	31120180
2	11055000	11095000	ID_0.01_1324	-0.360421	51,160,44
2	11095000	11265000	ID_0.01_1325	-0.321942	31120180
2	11265000	11605000	ID_0.01_1326	-0.588632	51,160,44
2	11605000	11730000	ID_0.01_1327	-0.453213	31120180
2	11730000	11800000	ID_0.01_1328	-0.391868	51,160,44
2	11800000	11965000	ID_0.01_1329	-0.46643	31120180
2	11965000	12150000	ID_0.01_1330	-0.704649	51,160,44
2	12150000	12255000	ID_0.01_1331	-0.0218797	31120180
2	12255000	12305000	ID_0.01_1332	0.0518591	51,160,44
2	12305000	12465000	ID_0.01_1333	0.00449602	31120180
2	12465000	12855000	ID_0.01_1334	0.23243	51,160,44
2	12855000	13180000	ID_0.01_1335	-0.348332	31120180
2	13180000	13570000	ID_0.01_1336	-0.40499	51,160,44
2	13570000	13710000	ID_0.01_1337	-0.325226	31120180
2	13710000	13770000	ID_0.01_1338	0.0344299	51,160,44
2	13770000	13860000	ID_0.01_1339	-0.0425427	31120180
2	13860000	13890000	ID_0.01_1340	-0.00235686	51,160,44
2	13890000	14120000	ID_0.01_1341	-0.00255816	31120180
2	14120000	14440000	ID_0.01_1342	0.138824	51,160,44
2	14440000	14545000	ID_0.01_1343	0.0195882	31120180
2	14545000	14775000	ID_0.01_1344	-0.19699	51,160,44
2	14775000	15270000	ID_0.01_1345	-0.2251	31120180
2	15270000	15780000	ID_0.01_1346	-0.251752	51,160,44
2	15780000	15955000	ID_0.01_1347	-0.667325	31120180
2	15955000	16080000	ID_0.01_1348	-0.470993	51,160,44
2	16080000	16245000	ID_0.01_1349	-0.703431	31120180
2	16245000	16395000	ID_0.01_1350	-0.346923	51,160,44
2	16395000	16470000	ID_0.01_1351	-0.252236	31120180
2	16470000	16680000	ID_0.01_1352	-0.230433	51,160,44
2	16680000	16790000	ID_0.01_1353	-0.215587	31120180
2	16790000	16955000	ID_0.01_1354	-0.231512	51,160,44
2	16955000	17210000	ID_0.01_1355	-0.57919	31120180
2	17210000	17290000	ID_0.01_1356	0.486079	51,160,44
2	17290000	17375000	ID_0.01_1357	0.480828	31120180
2	17375000	17515000	ID_0.01_1358	0.442468	51,160,44
2	17515000	17835000	ID_0.01_1359	0.0255758	31120180
2	17835000	18030000	ID_0.01_1360	-0.109782	51,160,44
2	18030000	18360000	ID_0.01_1361	-0.449347	31120180
2	18360000	18565000	ID_0.01_1362	-0.042241	51,160,44
2	18565000	18700000	ID_0.01_1363	-0.351244	31120180
2	18700000	18920000	ID_0.01_1364	-0.115357	51,160,44
2	18920000	19100000	ID_0.01_1365	-0.107058	31120180
2	19100000	19175000	ID_0.01_1366	0.0898652	51,160,44
2	19175000	19360000	ID_0.01_1367	0.180008	31120180
2	19360000	19560000	ID_0.01_1368	-0.0867667	51,160,44
2	19560000	19680000	ID_0.01_1369	-0.469509	31120180
2	19680000	19970000	ID_0.01_1370	0.00866047	51,160,44
2	19970000	20065000	ID_0.01_1371	-0.51948	31120180
2	20065000	20320000	ID_0.01_1372	-0.671269	51,160,44
2	20320000	20395000	ID_0.01_1373	-0.457181	31120180
2	20395000	20645000	ID_0.01_1374	-0.524814	51,160,44
2	20645000	20850000	ID_0.01_1375	-0.603714	31120180
2	20850000	21125000	ID_0.01_1376	-0.852631	51,160,44
2	21125000	21205000	ID_0.01_1377	-0.346066	31120180
2	21205000	21390000	ID_0.01_1378	-0.428781	51,160,44
2	21390000	21855000	ID_0.01_1379	-0.217039	31120180
2	21855000	22115000	ID_0.01_1380	0.000115038	51,160,44
2	22115000	22440000	ID_0.01_1381	0.0676897	31120180
2	22440000	22510000	ID_0.01_1382	0.264569	51,160,44
2	22510000	22575000	ID_0.01_1383	0.261521	31120180
2	22575000	22700000	ID_0.01_1384	0.202363	51,160,44
2	22700000	22925000	ID_0.01_1385	0.400518	31120180
2	22925000	22980000	ID_0.01_1386	0.162148	51,160,44
2	22980000	23100000	ID_0.01_1387	0.0499891	31120180
2	23100000	23360000	ID_0.01_1388	-0.0258521	51,160,44
2	23360000	23455000	ID_0.01_1389	-0.252502	31120180
2	23455000	23610000	ID_0.01_1390	-0.219596	51,160,44
2	23610000	23870000	ID_0.01_1391	-0.550799	31120180
2	23870000	24160000	ID_0.01_1392	-0.543241	51,160,44
2	24160000	24300000	ID_0.01_1393	-0.154876	31120180
2	24300000	24610000	ID_0.01_1394	-0.418713	51,160,44
2	24610000	25100000	ID_0.01_1395	-0.338817	31120180
2	25100000	25455000	ID_0.01_1396	-0.621813	51,160,44
2	25455000	25805000	ID_0.01_1397	-0.688612	31120180
2	25805000	25905000	ID_0.01_1398	0.380059	51,160,44
2	25905000	25925000	ID_0.01_1399	0.189026	31120180
2	25925000	25955000	ID_0.01_1400	0.200273	51,160,44
2	25955000	26105000	ID_0.01_1401	0.196083	31120180
2	26105000	26175000	ID_0.01_1402	-0.0910969	51,160,44
2	26175000	26390000	ID_0.01_1403	-0.262947	31120180
2	26390000	26570000	ID_0.01_1404	-0.208208	51,160,44
2	26570000	26730000	ID_0.01_1405	-0.076821	31120180
2	26730000	26805000	ID_0.01_1406	-0.51964	51,160,44
2	26805000	26990000	ID_0.01_1407	-0.568879	31120180
2	26990000	27175000	ID_0.01_1408	-0.674443	51,160,44
2	27175000	27310000	ID_0.01_1409	-0.0284651	31120180
2	27310000	27440000	ID_0.01_1410	-0.530794	51,160,44
2	27440000	27540000	ID_0.01_1411	-0.491113	31120180
2	27540000	27660000	ID_0.01_1412	-0.598583	51,160,44
2	27660000	27715000	ID_0.01_1413	-0.468907	31120180
2	27715000	27800000	ID_0.01_1414	-0.524468	51,160,44
2	27800000	27930000	ID_0.01_1415	-0.252148	31120180
2	27930000	28295000	ID_0.01_1416	-0.585923	51,160,44
2	28295000	28615000	ID_0.01_1417	0.630521	31120180
2	28615000	28780000	ID_0.01_1418	-0.75151	51,160,44
2	28780000	28975000	ID_0.01_1419	-0.655597	31120180
2	28975000	29185000	ID_0.01_1420	-0.0497519	51,160,44
2	29185000	29505000	ID_0.01_1421	-0.518145	31120180
2	29505000	29940000	ID_0.01_1422	-0.351217	51,160,44
2	29940000	30145000	ID_0.01_1423	0.090061	31120180
2	30145000	30370000	ID_0.01_1424	-0.261193	51,160,44
2	30370000	30455000	ID_0.01_1425	-0.647865	31120180
2	30455000	30935000	ID_0.01_1426	-0.550109	51,160,44
2	30935000	31100000	ID_0.01_1427	-0.725348	31120180
2	31100000	31150000	ID_0.01_1428	-0.426226	51,160,44
2	31150000	31410000	ID_0.01_1429	-0.436818	31120180
2	31410000	31805000	ID_0.01_1430	-0.428113	51,160,44
2	31805000	31870000	ID_0.01_1431	-0.377901	31120180
2	31870000	32020000	ID_0.01_1432	-0.4547	51,160,44
2	32020000	32235000	ID_0.01_1433	-0.494109	31120180
2	32235000	32505000	ID_0.01_1434	0.0868172	51,160,44
2	32505000	32775000	ID_0.01_1435	-0.108094	31120180
2	32775000	32905000	ID_0.01_1436	0.296142	51,160,44
2	32905000	33000000	ID_0.01_1437	0.0199557	31120180
2	33000000	33070000	ID_0.01_1438	-0.153702	51,160,44
2	33070000	33175000	ID_0.01_1439	-0.144437	31120180
2	33175000	33255000	ID_0.01_1440	-0.267249	51,160,44
2	33255000	33500000	ID_0.01_1441	-0.234249	31120180
2	33500000	33610000	ID_0.01_1442	0.320829	51,160,44
2	33610000	33685000	ID_0.01_1443	0.140537	31120180
2	33685000	33890000	ID_0.01_1444	-0.0163133	51,160,44
2	33890000	34690000	ID_0.01_1445	-0.670832	31120180
2	34690000	34820000	ID_0.01_1446	-0.11262	51,160,44
2	34820000	35120000	ID_0.01_1447	-0.220299	31120180
2	35120000	35330000	ID_0.01_1448	0.113328	51,160,44
2	35330000	35785000	ID_0.01_1449	-0.0474234	31120180
2	35785000	35960000	ID_0.01_1450	-0.009645	51,160,44
2	35960000	36025000	ID_0.01_1451	0.00414641	31120180
2	36025000	36315000	ID_0.01_1452	-0.141267	51,160,44
2	36315000	36350000	ID_0.01_1453	-0.0835121	31120180
2	36350000	36565000	ID_0.01_1454	-0.0730664	51,160,44
2	36565000	37005000	ID_0.01_1455	-0.297889	31120180
2	37005000	37195000	ID_0.01_1456	-0.401499	51,160,44
2	37195000	37380000	ID_0.01_1457	-0.0619717	31120180
2	37380000	37460000	ID_0.01_1458	0.0650332	51,160,44
2	37460000	37625000	ID_0.01_1459	0.222367	31120180
2	37625000	37765000	ID_0.01_1460	-0.399428	51,160,44
2	37765000	37900000	ID_0.01_1461	0.21811	31120180
2	37900000	38075000	ID_0.01_1462	-0.112917	51,160,44
2	38075000	38210000	ID_0.01_1463	-0.405802	31120180
2	38210000	38315000	ID_0.01_1464	-0.189467	51,160,44
2	38315000	38385000	ID_0.01_1465	-0.0648006	31120180
2	38385000	38505000	ID_0.01_1466	0.0403288	51,160,44
2	38505000	38605000	ID_0.01_1467	-0.55275	31120180
2	38605000	38740000	ID_0.01_1468	-0.160341	51,160,44
2	38740000	38830000	ID_0.01_1469	-0.329458	31120180
2	38830000	38970000	ID_0.01_1470	-0.00226191	51,160,44
2	38970000	39170000	ID_0.01_1471	-0.494056	31120180
2	39170000	39285000	ID_0.01_1472	0.0955939	51,160,44
2	39285000	39350000	ID_0.01_1473	0.162129	31120180
2	39350000	39455000	ID_0.01_1474	0.191901	51,160,44
2	39455000	39585000	ID_0.01_1475	-0.0413323	31120180
2	39585000	39670000	ID_0.01_1476	0.458906	51,160,44
2	39670000	39750000	ID_0.01_1477	0.298108	31120180
2	39750000	39825000	ID_0.01_1478	0.05088	51,160,44
2	39825000	40015000	ID_0.01_1479	0.0843702	31120180
2	40015000	40140000	ID_0.01_1480	-0.0685399	51,160,44
2	40140000	40430000	ID_0.01_1481	-0.423943	31120180
2	40430000	40680000	ID_0.01_1482	0.325518	51,160,44
2	40680000	40900000	ID_0.01_1483	0.086638	31120180
2	40900000	40950000	ID_0.01_1484	0.355186	51,160,44
2	40950000	41310000	ID_0.01_1485	0.325634	31120180
2	41310000	41440000	ID_0.01_1486	0.350279	51,160,44
2	41440000	41635000	ID_0.01_1487	0.30855	31120180
2	41635000	41780000	ID_0.01_1488	0.0708951	51,160,44
2	41780000	42065000	ID_0.01_1489	0.0290267	31120180
2	42065000	42310000	ID_0.01_1490	-0.560368	51,160,44
2	42310000	42600000	ID_0.01_1491	-0.651969	31120180
2	42600000	42720000	ID_0.01_1492	-0.306212	51,160,44
2	42720000	43040000	ID_0.01_1493	-0.44443	31120180
2	43040000	43175000	ID_0.01_1494	-0.778043	51,160,44
2	43175000	43340000	ID_0.01_1495	-0.739251	31120180
2	43340000	43455000	ID_0.01_1496	-0.577784	51,160,44
2	43455000	43820000	ID_0.01_1497	-0.739301	31120180
2	43820000	44100000	ID_0.01_1498	-0.334517	51,160,44
2	44100000	44270000	ID_0.01_1499	-0.157696	31120180
2	44270000	44375000	ID_0.01_1500	-0.352958	51,160,44
2	44375000	44480000	ID_0.01_1501	0.102802	31120180
2	44480000	44610000	ID_0.01_1502	0.366695	51,160,44
2	44610000	44705000	ID_0.01_1503	-0.0413093	31120180
2	44705000	45025000	ID_0.01_1504	0.235644	51,160,44
2	45025000	45210000	ID_0.01_1505	-0.218714	31120180
2	45210000	45720000	ID_0.01_1506	-0.763996	51,160,44
2	45720000	45875000	ID_0.01_1507	0.0782183	31120180
2	45875000	46010000	ID_0.01_1508	-0.271932	51,160,44
2	46010000	46050000	ID_0.01_1509	0.208697	31120180
2	46050000	46190000	ID_0.01_1510	0.263259	51,160,44
2	46190000	46300000	ID_0.01_1511	-0.398144	31120180
2	46300000	46410000	ID_0.01_1512	-0.222826	51,160,44
2	46410000	46435000	ID_0.01_1513	-0.234667	31120180
2	46435000	46600000	ID_0.01_1514	-0.238285	51,160,44
2	46600000	46690000	ID_0.01_1515	-0.181401	31120180
2	46690000	46860000	ID_0.01_1516	-0.493058	51,160,44
2	46860000	47125000	ID_0.01_1517	0.0487154	31120180
2	47125000	47210000	ID_0.01_1518	-0.723626	51,160,44
2	47210000	47400000	ID_0.01_1519	-0.700027	31120180
2	47400000	47555000	ID_0.01_1520	-0.0447049	51,160,44
2	47555000	47630000	ID_0.01_1521	-0.589179	31120180
2	47630000	47795000	ID_0.01_1522	-0.519374	51,160,44
2	47795000	47995000	ID_0.01_1523	-0.382736	31120180
2	47995000	48160000	ID_0.01_1524	-0.634015	51,160,44
2	48160000	48335000	ID_0.01_1525	-0.169311	31120180
2	48335000	48530000	ID_0.01_1526	-0.495867	51,160,44
2	48530000	48670000	ID_0.01_1527	0.218877	31120180
2	48670000	48825000	ID_0.01_1528	-0.242499	51,160,44
2	48825000	48960000	ID_0.01_1529	-0.42361	31120180
2	48960000	49155000	ID_0.01_1530	-0.230529	51,160,44
2	49155000	49730000	ID_0.01_1531	-0.479942	31120180
2	49730000	49810000	ID_0.01_1532	-0.0823787	51,160,44
2	49810000	49905000	ID_0.01_1533	-0.0937898	31120180
2	49905000	50055000	ID_0.01_1534	-0.0234247	51,160,44
2	50055000	50125000	ID_0.01_1535	0.159682	31120180
2	50125000	50370000	ID_0.01_1536	0.239973	51,160,44
2	50370000	50575000	ID_0.01_1537	0.893895	31120180
2	50575000	50725000	ID_0.01_1538	0.523734	51,160,44
2	50725000	51010000	ID_0.01_1539	-0.471191	31120180
2	51010000	51270000	ID_0.01_1540	1.2304	51,160,44
2	51270000	51390000	ID_0.01_1541	-0.11046	31120180
2	51390000	51530000	ID_0.01_1542	0.137412	51,160,44
2	51530000	51640000	ID_0.01_1543	0.115354	31120180
2	51640000	51850000	ID_0.01_1544	0.0812225	51,160,44
2	51850000	52225000	ID_0.01_1545	0.168296	31120180
2	52225000	52260000	ID_0.01_1546	-0.0634467	51,160,44
2	52260000	52650000	ID_0.01_1547	-0.0452907	31120180
2	52650000	52740000	ID_0.01_1548	-0.00496665	51,160,44
2	52740000	52805000	ID_0.01_1549	-0.0762344	31120180
2	52805000	53180000	ID_0.01_1550	-0.0839669	51,160,44
2	53180000	53225000	ID_0.01_1551	-0.120893	31120180
2	53225000	53450000	ID_0.01_1552	-0.0993404	51,160,44
2	53450000	53610000	ID_0.01_1553	-0.189185	31120180
2	53610000	53650000	ID_0.01_1554	-0.0598867	51,160,44
2	53650000	53770000	ID_0.01_1555	-0.119726	31120180
2	53770000	53860000	ID_0.01_1556	0.0731562	51,160,44
2	53860000	54205000	ID_0.01_1557	0.045136	31120180
2	54205000	54335000	ID_0.01_1558	-0.0820609	51,160,44
2	54335000	54550000	ID_0.01_1559	-0.360376	31120180
2	54550000	54685000	ID_0.01_1560	0.454907	51,160,44
2	54685000	54935000	ID_0.01_1561	0.16509	31120180
2	54935000	55105000	ID_0.01_1562	-0.274991	51,160,44
2	55105000	55275000	ID_0.01_1563	0.399487	31120180
2	55275000	55405000	ID_0.01_1564	0.355287	51,160,44
2	55405000	55455000	ID_0.01_1565	-0.343206	31120180
2	55455000	55655000	ID_0.01_1566	-0.292619	51,160,44
2	55655000	55745000	ID_0.01_1567	0.157272	31120180
2	55745000	55855000	ID_0.01_1568	-0.131622	51,160,44
2	55855000	55945000	ID_0.01_1569	-0.143022	31120180
2	55945000	56245000	ID_0.01_1570	-0.523764	51,160,44
2	56245000	56390000	ID_0.01_1571	0.0388477	31120180
2	56390000	56680000	ID_0.01_1572	-0.658396	51,160,44
2	56680000	56870000	ID_0.01_1573	0.104876	31120180
2	56870000	57235000	ID_0.01_1574	0.0143707	51,160,44
2	57235000	57270000	ID_0.01_1575	-0.101849	31120180
2	57270000	57455000	ID_0.01_1576	-0.0860536	51,160,44
2	57455000	57745000	ID_0.01_1577	-0.235248	31120180
2	57745000	57930000	ID_0.01_1578	-0.392846	51,160,44
2	57930000	57990000	ID_0.01_1579	-0.153823	31120180
2	57990000	58135000	ID_0.01_1580	0.0556964	51,160,44
2	58135000	58285000	ID_0.01_1581	0.212788	31120180
2	58285000	58355000	ID_0.01_1582	0.317172	51,160,44
2	58355000	58525000	ID_0.01_1583	0.209223	31120180
2	58525000	58650000	ID_0.01_1584	0.298775	51,160,44
2	58650000	58795000	ID_0.01_1585	0.0776347	31120180
2	58795000	59315000	ID_0.01_1586	0.374686	51,160,44
2	59315000	59470000	ID_0.01_1587	-0.0562335	31120180
2	59470000	59510000	ID_0.01_1588	0.159558	51,160,44
2	59510000	59680000	ID_0.01_1589	0.114435	31120180
2	59680000	59795000	ID_0.01_1590	0.11258	51,160,44
2	59795000	59885000	ID_0.01_1591	0.0824854	31120180
2	59885000	59960000	ID_0.01_1592	0.120739	51,160,44
2	59960000	60075000	ID_0.01_1593	0.124645	31120180
2	60075000	60315000	ID_0.01_1594	0.155494	51,160,44
2	60315000	60690000	ID_0.01_1595	-0.393267	31120180
2	60690000	60810000	ID_0.01_1596	-0.291407	51,160,44
2	60810000	60905000	ID_0.01_1597	-0.623088	31120180
2	60905000	61245000	ID_0.01_1598	-0.690963	51,160,44
2	61245000	61360000	ID_0.01_1599	-0.208939	31120180
2	61360000	61700000	ID_0.01_1600	-0.217138	51,160,44
2	61700000	61775000	ID_0.01_1601	-0.126893	31120180
2	61775000	62000000	ID_0.01_1602	-0.367937	51,160,44
2	62000000	62135000	ID_0.01_1603	-0.269483	31120180
2	62135000	62655000	ID_0.01_1604	-0.512612	51,160,44
2	62655000	62905000	ID_0.01_1605	-0.791098	31120180
2	62905000	62930000	ID_0.01_1606	-0.0502622	51,160,44
2	62930000	63010000	ID_0.01_1607	-0.0204089	31120180
2	63010000	63155000	ID_0.01_1608	-0.162322	51,160,44
2	63155000	63315000	ID_0.01_1609	0.519831	31120180
2	63315000	63515000	ID_0.01_1610	-0.216251	51,160,44
2	63515000	63580000	ID_0.01_1611	-0.152408	31120180
2	63580000	64055000	ID_0.01_1612	-0.197308	51,160,44
2	64055000	64250000	ID_0.01_1613	0.215553	31120180
2	64250000	64555000	ID_0.01_1614	-0.193603	51,160,44
2	64555000	64680000	ID_0.01_1615	-0.48359	31120180
2	64680000	64815000	ID_0.01_1616	0.156485	51,160,44
2	64815000	64875000	ID_0.01_1617	0.110521	31120180
2	64875000	65110000	ID_0.01_1618	0.171976	51,160,44
2	65110000	65270000	ID_0.01_1619	-0.590536	31120180
2	65270000	65355000	ID_0.01_1620	-0.362944	51,160,44
2	65355000	65670000	ID_0.01_1621	-0.0536081	31120180
2	65670000	65820000	ID_0.01_1622	-0.175499	51,160,44
2	65820000	65950000	ID_0.01_1623	-0.717216	31120180
2	65950000	66105000	ID_0.01_1624	-0.283273	51,160,44
2	66105000	66200000	ID_0.01_1625	0.0570247	31120180
2	66200000	66655000	ID_0.01_1626	-0.0374274	51,160,44
2	66655000	66810000	ID_0.01_1627	-0.382893	31120180
2	66810000	66895000	ID_0.01_1628	-0.395911	51,160,44
2	66895000	67100000	ID_0.01_1629	0.0392342	31120180
2	67100000	67195000	ID_0.01_1630	0.317451	51,160,44
2	67195000	67285000	ID_0.01_1631	0.294809	31120180
2	67285000	67445000	ID_0.01_1632	0.190314	51,160,44
2	67445000	67560000	ID_0.01_1633	0.178484	31120180
2	67560000	67725000	ID_0.01_1634	0.104129	51,160,44
2	67725000	67765000	ID_0.01_1635	-0.0258373	31120180
2	67765000	67875000	ID_0.01_1636	-0.0177956	51,160,44
2	67875000	68070000	ID_0.01_1637	-0.055869	31120180
2	68070000	68265000	ID_0.01_1638	-0.339298	51,160,44
2	68265000	68550000	ID_0.01_1639	-0.36451	31120180
2	68550000	68680000	ID_0.01_1640	0.394743	51,160,44
2	68680000	68920000	ID_0.01_1641	-0.432388	31120180
2	68920000	69155000	ID_0.01_1642	-0.257803	51,160,44
2	69155000	69535000	ID_0.01_1643	-0.428937	31120180
2	69535000	69930000	ID_0.01_1644	-0.355257	51,160,44
2	69930000	70055000	ID_0.01_1645	-0.297796	31120180
2	70055000	70145000	ID_0.01_1646	-0.168224	51,160,44
2	70145000	70295000	ID_0.01_1647	-0.246346	31120180
2	70295000	70380000	ID_0.01_1648	-0.20018	51,160,44
2	70380000	70535000	ID_0.01_1649	-0.282021	31120180
2	70535000	70795000	ID_0.01_1650	-0.69821	51,160,44
2	70795000	70875000	ID_0.01_1651	0.0357808	31120180
2	70875000	71025000	ID_0.01_1652	-0.382094	51,160,44
2	71025000	71085000	ID_0.01_1653	-0.560012	31120180
2	71085000	71220000	ID_0.01_1654	-0.52236	51,160,44
2	71220000	71265000	ID_0.01_1655	-0.782806	31120180
2	71265000	71355000	ID_0.01_1656	-0.782318	51,160,44
2	71355000	71770000	ID_0.01_1657	-0.536257	31120180
2	71770000	71935000	ID_0.01_1658	-0.805749	51,160,44
2	71935000	72045000	ID_0.01_1659	-0.486216	31120180
2	72045000	72355000	ID_0.01_1660	-0.439469	51,160,44
2	72355000	72625000	ID_0.01_1661	-0.698143	31120180
2	72625000	72655000	ID_0.01_1662	0.373402	51,160,44
2	72655000	72830000	ID_0.01_1663	0.369768	31120180
2	72830000	72990000	ID_0.01_1664	0.250001	51,160,44
2	72990000	73120000	ID_0.01_1665	0.081878	31120180
2	73120000	73210000	ID_0.01_1666	-0.588317	51,160,44
2	73210000	73440000	ID_0.01_1667	-0.54484	31120180
2	73440000	73610000	ID_0.01_1668	-0.775825	51,160,44
2	73610000	73710000	ID_0.01_1669	-0.180497	31120180
2	73710000	74190000	ID_0.01_1670	-0.0994675	51,160,44
2	74190000	74430000	ID_0.01_1671	-0.0945105	31120180
2	74430000	74470000	ID_0.01_1672	-0.341895	51,160,44
2	74470000	74560000	ID_0.01_1673	-0.360429	31120180
2	74560000	74640000	ID_0.01_1674	-0.336821	51,160,44
2	74640000	74710000	ID_0.01_1675	-0.509085	31120180
2	74710000	74915000	ID_0.01_1676	-0.676586	51,160,44
2	74915000	75120000	ID_0.01_1677	-0.518481	31120180
2	75120000	75275000	ID_0.01_1678	-0.543154	51,160,44
2	75275000	75425000	ID_0.01_1679	-0.0876725	31120180
2	75425000	75640000	ID_0.01_1680	-0.0233581	51,160,44
2	75640000	75855000	ID_0.01_1681	-0.256835	31120180
2	75855000	75955000	ID_0.01_1682	-0.523211	51,160,44
2	75955000	76320000	ID_0.01_1683	-0.518649	31120180
2	76320000	76365000	ID_0.01_1684	-0.0811716	51,160,44
2	76365000	76575000	ID_0.01_1685	-0.0704976	31120180
2	76575000	76830000	ID_0.01_1686	0.115614	51,160,44
2	76830000	76980000	ID_0.01_1687	-0.184278	31120180
2	76980000	77160000	ID_0.01_1688	-0.0338915	51,160,44
2	77160000	77365000	ID_0.01_1689	0.170887	31120180
2	77365000	77485000	ID_0.01_1690	0.308695	51,160,44
2	77485000	77755000	ID_0.01_1691	0.342402	31120180
2	77755000	77775000	ID_0.01_1692	-0.207433	51,160,44
2	77775000	77860000	ID_0.01_1693	-0.204513	31120180
2	77860000	78055000	ID_0.01_1694	-0.263253	51,160,44
2	78055000	78155000	ID_0.01_1695	0.0163753	31120180
2	78155000	78240000	ID_0.01_1696	0.0361611	51,160,44
2	78240000	78435000	ID_0.01_1697	-0.0359758	31120180
2	78435000	78880000	ID_0.01_1698	-0.0106987	51,160,44
2	78880000	78995000	ID_0.01_1699	0.155398	31120180
2	78995000	79230000	ID_0.01_1700	0.163576	51,160,44
2	79230000	79440000	ID_0.01_1701	-0.603489	31120180
2	79440000	79590000	ID_0.01_1702	-0.388017	51,160,44
2	79590000	79740000	ID_0.01_1703	0.26313	31120180
2	79740000	79900000	ID_0.01_1704	0.178944	51,160,44
2	79900000	80130000	ID_0.01_1705	0.826029	31120180
2	80130000	80300000	ID_0.01_1706	-0.437479	51,160,44
2	80300000	80535000	ID_0.01_1707	-0.0699191	31120180
2	80535000	80930000	ID_0.01_1708	-0.238464	51,160,44
2	80930000	80985000	ID_0.01_1709	-0.0189596	31120180
2	80985000	81065000	ID_0.01_1710	-0.00520239	51,160,44
2	81065000	81240000	ID_0.01_1711	-0.080129	31120180
2	81240000	81385000	ID_0.01_1712	-0.102145	51,160,44
2	81385000	81440000	ID_0.01_1713	0.0328032	31120180
2	81440000	81555000	ID_0.01_1714	0.0221819	51,160,44
2	81555000	81835000	ID_0.01_1715	0.0410941	31120180
2	81835000	82100000	ID_0.01_1716	0.0103506	51,160,44
2	82100000	82435000	ID_0.01_1717	-0.17109	31120180
2	82435000	82630000	ID_0.01_1718	0.117134	51,160,44
2	82630000	82755000	ID_0.01_1719	0.086572	31120180
2	82755000	83425000	ID_0.01_1720	0.0402955	51,160,44
2	83425000	83600000	ID_0.01_1721	-0.0275729	31120180
2	83600000	84005000	ID_0.01_1722	0.0729899	51,160,44
2	84005000	84190000	ID_0.01_1723	-0.128696	31120180
2	84190000	84540000	ID_0.01_1724	-0.0977987	51,160,44
2	84540000	84630000	ID_0.01_1725	-0.640836	31120180
2	84630000	84860000	ID_0.01_1726	-0.529781	51,160,44
2	84860000	84910000	ID_0.01_1727	0.0200223	31120180
2	84910000	85105000	ID_0.01_1728	0.0466736	51,160,44
2	85105000	85135000	ID_0.01_1729	-0.614674	31120180
2	85135000	85290000	ID_0.01_1730	-0.602409	51,160,44
2	85290000	85355000	ID_0.01_1731	-0.325284	31120180
2	85355000	85540000	ID_0.01_1732	-0.220236	51,160,44
2	85540000	85845000	ID_0.01_1733	-0.743182	31120180
2	85845000	85935000	ID_0.01_1734	-0.768048	51,160,44
2	85935000	86050000	ID_0.01_1735	-0.513087	31120180
2	86050000	86115000	ID_0.01_1736	-0.445743	51,160,44
2	86115000	86305000	ID_0.01_1737	-0.304359	31120180
2	86305000	86425000	ID_0.01_1738	-0.480243	51,160,44
2	86425000	86580000	ID_0.01_1739	-0.406842	31120180
2	86580000	86660000	ID_0.01_1740	-0.153598	51,160,44
2	86660000	86860000	ID_0.01_1741	-0.135216	31120180
2	86860000	86970000	ID_0.01_1742	-0.00905958	51,160,44
2	86970000	87130000	ID_0.01_1743	-0.594762	31120180
2	87130000	87270000	ID_0.01_1744	-1.02461	51,160,44
2	87270000	87305000	ID_0.01_1745	-1.0302	31120180
2	87305000	87605000	ID_0.01_1746	-1.03195	51,160,44
2	87605000	87765000	ID_0.01_1747	-1.11057	31120180
2	87765000	88020000	ID_0.01_1748	-1.09986	51,160,44
2	88020000	88295000	ID_0.01_1749	-1.0571	31120180
2	88295000	88485000	ID_0.01_1750	-0.97002	51,160,44
2	88485000	89055000	ID_0.01_1751	-0.602305	31120180
2	89055000	89105000	ID_0.01_1752	-0.566321	51,160,44
2	89105000	89890000	ID_0.01_1753	-0.538483	31120180
2	89890000	90135000	ID_0.01_1754	-0.999205	51,160,44
2	90135000	91630000	ID_0.01_1755	-0.973004	31120180
2	91630000	91880000	ID_0.01_1756	-1.24948	51,160,44
2	91880000	91965000	ID_0.01_1757	-1.00263	31120180
2	91965000	92050000	ID_0.01_1758	-1.03221	51,160,44
2	92050000	92155000	ID_0.01_1759	-1.01721	31120180
2	92155000	92325000	ID_0.01_1760	-1.01907	51,160,44
2	92325000	95330000	ID_0.01_1761	-1.25359	31120180
2	95330000	95900000	ID_0.01_1762	-1.18108	51,160,44
2	95900000	95920000	ID_0.01_1763	-0.625336	31120180
2	95920000	96085000	ID_0.01_1764	-0.621945	51,160,44
2	96085000	96155000	ID_0.01_1765	-0.937191	31120180
2	96155000	96250000	ID_0.01_1766	-0.862669	51,160,44
2	96250000	96340000	ID_0.01_1767	-0.841435	31120180
2	96340000	96415000	ID_0.01_1768	-0.912356	51,160,44
2	96415000	96735000	ID_0.01_1769	-0.996725	31120180
2	96735000	96935000	ID_0.01_1770	-0.900074	51,160,44
2	96935000	97070000	ID_0.01_1771	-0.567571	31120180
2	97070000	97185000	ID_0.01_1772	-0.4874	51,160,44
2	97185000	97485000	ID_0.01_1773	-0.693211	31120180
2	97485000	97520000	ID_0.01_1774	-0.669339	51,160,44
2	97520000	97905000	ID_0.01_1775	-0.675179	31120180
2	97905000	98615000	ID_0.01_1776	-1.04543	51,160,44
2	98615000	98750000	ID_0.01_1777	-0.139326	31120180
2	98750000	99010000	ID_0.01_1778	-0.0349374	51,160,44
2	99010000	99225000	ID_0.01_1779	-0.547492	31120180
2	99225000	99345000	ID_0.01_1780	-0.329314	51,160,44
2	99345000	99480000	ID_0.01_1781	0.249875	31120180
2	99480000	99675000	ID_0.01_1782	-0.422949	51,160,44
2	99675000	99815000	ID_0.01_1783	-0.306841	31120180
2	99815000	99935000	ID_0.01_1784	-0.327694	51,160,44
2	99935000	100165000	ID_0.01_1785	-0.27225	31120180
2	100165000	100340000	ID_0.01_1786	-0.473281	51,160,44
2	100340000	100395000	ID_0.01_1787	0.342448	31120180
2	100395000	100725000	ID_0.01_1788	0.463045	51,160,44
2	100725000	100875000	ID_0.01_1789	-0.183112	31120180
2	100875000	101035000	ID_0.01_1790	-0.584059	51,160,44
2	101035000	101220000	ID_0.01_1791	-0.349494	31120180
2	101220000	101610000	ID_0.01_1792	-0.624511	51,160,44
2	101610000	101860000	ID_0.01_1793	-0.614909	31120180
2	101860000	102020000	ID_0.01_1794	-0.464459	51,160,44
2	102020000	102115000	ID_0.01_1795	-0.419068	31120180
2	102115000	102310000	ID_0.01_1796	-0.28108	51,160,44
2	102310000	102530000	ID_0.01_1797	-0.211813	31120180
2	102530000	102620000	ID_0.01_1798	-0.277909	51,160,44
2	102620000	102860000	ID_0.01_1799	-0.381524	31120180
2	102860000	103075000	ID_0.01_1800	-0.230051	51,160,44
2	103075000	103235000	ID_0.01_1801	-0.309944	31120180
2	103235000	103340000	ID_0.01_1802	-0.0346622	51,160,44
2	103340000	103455000	ID_0.01_1803	-0.132411	31120180
2	103455000	103660000	ID_0.01_1804	-0.268772	51,160,44
2	103660000	103910000	ID_0.01_1805	0.0664914	31120180
2	103910000	104135000	ID_0.01_1806	-0.0880045	51,160,44
2	104135000	104315000	ID_0.01_1807	0.245082	31120180
2	104315000	104345000	ID_0.01_1808	0.156595	51,160,44
2	104345000	104575000	ID_0.01_1809	0.174372	31120180
2	104575000	104650000	ID_0.01_1810	0.0976281	51,160,44
2	104650000	104800000	ID_0.01_1811	0.274478	31120180
2	104800000	105020000	ID_0.01_1812	0.607752	51,160,44
2	105020000	105125000	ID_0.01_1813	0.0928909	31120180
2	105125000	105375000	ID_0.01_1814	0.219352	51,160,44
2	105375000	105490000	ID_0.01_1815	0.145958	31120180
2	105490000	105630000	ID_0.01_1816	-0.553043	51,160,44
2	105630000	105725000	ID_0.01_1817	-0.220077	31120180
2	105725000	106170000	ID_0.01_1818	-0.286288	51,160,44
2	106170000	106360000	ID_0.01_1819	-0.453489	31120180
2	106360000	106625000	ID_0.01_1820	-0.0869676	51,160,44
2	106625000	106720000	ID_0.01_1821	-0.333101	31120180
2	106720000	106850000	ID_0.01_1822	-0.516777	51,160,44
2	106850000	106890000	ID_0.01_1823	-0.626695	31120180
2	106890000	107015000	ID_0.01_1824	-0.618997	51,160,44
2	107015000	107090000	ID_0.01_1825	-0.925344	31120180
2	107090000	107505000	ID_0.01_1826	-0.921245	51,160,44
2	107505000	107705000	ID_0.01_1827	-0.198583	31120180
2	107705000	107820000	ID_0.01_1828	0.141582	51,160,44
2	107820000	107945000	ID_0.01_1829	0.122174	31120180
2	107945000	108210000	ID_0.01_1830	0.170147	51,160,44
2	108210000	108445000	ID_0.01_1831	0.233889	31120180
2	108445000	108540000	ID_0.01_1832	-0.835964	51,160,44
2	108540000	108815000	ID_0.01_1833	-0.877923	31120180
2	108815000	108960000	ID_0.01_1834	-0.360772	51,160,44
2	108960000	109320000	ID_0.01_1835	-0.386913	31120180
2	109320000	109545000	ID_0.01_1836	-0.615801	51,160,44
2	109545000	109740000	ID_0.01_1837	-0.410163	31120180
2	109740000	109945000	ID_0.01_1838	-0.648859	51,160,44
2	109945000	110005000	ID_0.01_1839	-0.314835	31120180
2	110005000	110270000	ID_0.01_1840	-0.374886	51,160,44
2	110270000	110370000	ID_0.01_1841	-0.829879	31120180
2	110370000	110525000	ID_0.01_1842	-0.0769862	51,160,44
2	110525000	110737500	ID_0.01_1843	-1.17244	31120180
2	110737500	110985000	ID_0.01_1844	-1.06834	51,160,44
2	110985000	111357500	ID_0.01_1845	-1.00151	31120180
2	111357500	111550000	ID_0.01_1846	-1.01098	51,160,44
2	111550000	111865000	ID_0.01_1847	-0.53141	31120180
2	111865000	112020000	ID_0.01_1848	-0.426718	51,160,44
2	112020000	112810000	ID_0.01_1849	-0.939096	31120180
2	112810000	113010000	ID_0.01_1850	-0.500578	51,160,44
2	113010000	113115000	ID_0.01_1851	-0.0840777	31120180
2	113115000	113205000	ID_0.01_1852	-0.737476	51,160,44
2	113205000	113345000	ID_0.01_1853	-0.814722	31120180
2	113345000	113490000	ID_0.01_1854	-0.573958	51,160,44
2	113490000	113710000	ID_0.01_1855	-0.407834	31120180
2	113710000	113895000	ID_0.01_1856	-0.352124	51,160,44
2	113895000	113925000	ID_0.01_1857	-0.569481	31120180
2	113925000	113945000	ID_0.01_1858	-0.58255	51,160,44
2	113945000	114370000	ID_0.01_1859	-0.581035	31120180
2	114370000	114645000	ID_0.01_1860	-0.994514	51,160,44
2	114645000	114740000	ID_0.01_1861	-0.0710665	31120180
2	114740000	115045000	ID_0.01_1862	-0.421534	51,160,44
2	115045000	115105000	ID_0.01_1863	0.132809	31120180
2	115105000	115315000	ID_0.01_1864	0.117598	51,160,44
2	115315000	115490000	ID_0.01_1865	-0.171542	31120180
2	115490000	115835000	ID_0.01_1866	0.00423911	51,160,44
2	115835000	115920000	ID_0.01_1867	-0.188553	31120180
2	115920000	116065000	ID_0.01_1868	-0.338158	51,160,44
2	116065000	116330000	ID_0.01_1869	0.390928	31120180
2	116330000	116705000	ID_0.01_1870	0.401395	51,160,44
2	116705000	116730000	ID_0.01_1871	-0.218147	31120180
2	116730000	117640000	ID_0.01_1872	-0.206373	51,160,44
2	117640000	117790000	ID_0.01_1873	-0.0987216	31120180
2	117790000	118020000	ID_0.01_1874	-0.259031	51,160,44
2	118020000	118230000	ID_0.01_1875	0.0133194	31120180
2	118230000	118395000	ID_0.01_1876	-0.299163	51,160,44
2	118395000	118565000	ID_0.01_1877	-0.323629	31120180
2	118565000	118685000	ID_0.01_1878	-0.732136	51,160,44
2	118685000	118775000	ID_0.01_1879	-0.271252	31120180
2	118775000	118975000	ID_0.01_1880	-0.436906	51,160,44
2	118975000	119200000	ID_0.01_1881	-0.38467	31120180
2	119200000	119340000	ID_0.01_1882	-0.0277204	51,160,44
2	119340000	119625000	ID_0.01_1883	-0.0856151	31120180
2	119625000	119760000	ID_0.01_1884	-0.78468	51,160,44
2	119760000	119865000	ID_0.01_1885	-0.567005	31120180
2	119865000	120050000	ID_0.01_1886	-0.432751	51,160,44
2	120050000	120145000	ID_0.01_1887	-0.342046	31120180
2	120145000	120255000	ID_0.01_1888	-0.391702	51,160,44
2	120255000	120395000	ID_0.01_1889	-0.415292	31120180
2	120395000	120600000	ID_0.01_1890	-0.412549	51,160,44
2	120600000	120795000	ID_0.01_1891	0.51977	31120180
2	120795000	120830000	ID_0.01_1892	0.283243	51,160,44
2	120830000	120960000	ID_0.01_1893	0.253435	31120180
2	120960000	121085000	ID_0.01_1894	-0.47411	51,160,44
2	121085000	121270000	ID_0.01_1895	-0.770857	31120180
2	121270000	121350000	ID_0.01_1896	-0.510566	51,160,44
2	121350000	121440000	ID_0.01_1897	-0.49524	31120180
2	121440000	121720000	ID_0.01_1898	-0.727289	51,160,44
2	121720000	121845000	ID_0.01_1899	-0.54182	31120180
2	121845000	121960000	ID_0.01_1900	-0.810404	51,160,44
2	121960000	122100000	ID_0.01_1901	-0.460944	31120180
2	122100000	122290000	ID_0.01_1902	-0.458814	51,160,44
2	122290000	122885000	ID_0.01_1903	0.448637	31120180
2	122885000	122915000	ID_0.01_1904	-0.460449	51,160,44
2	122915000	123435000	ID_0.01_1905	-0.460317	31120180
2	123435000	123580000	ID_0.01_1906	0.0516331	51,160,44
2	123580000	123715000	ID_0.01_1907	0.0991886	31120180
2	123715000	123750000	ID_0.01_1908	0.227307	51,160,44
2	123750000	123990000	ID_0.01_1909	0.209949	31120180
2	123990000	124125000	ID_0.01_1910	0.122264	51,160,44
2	124125000	124350000	ID_0.01_1911	0.133476	31120180
2	124350000	124570000	ID_0.01_1912	0.0367121	51,160,44
2	124570000	124780000	ID_0.01_1913	-0.015973	31120180
2	124780000	124900000	ID_0.01_1914	-0.595861	51,160,44
2	124900000	125380000	ID_0.01_1915	-0.00239633	31120180
2	125380000	125725000	ID_0.01_1916	0.0622322	51,160,44
2	125725000	125830000	ID_0.01_1917	-0.0406594	31120180
2	125830000	126120000	ID_0.01_1918	0.0817591	51,160,44
2	126120000	126485000	ID_0.01_1919	-0.00795085	31120180
2	126485000	126970000	ID_0.01_1920	-0.131589	51,160,44
2	126970000	127120000	ID_0.01_1921	-0.236641	31120180
2	127120000	127205000	ID_0.01_1922	-0.127105	51,160,44
2	127205000	127535000	ID_0.01_1923	-0.182359	31120180
2	127535000	127640000	ID_0.01_1924	-0.657893	51,160,44
2	127640000	127735000	ID_0.01_1925	-0.536777	31120180
2	127735000	127805000	ID_0.01_1926	-0.668315	51,160,44
2	127805000	127850000	ID_0.01_1927	-0.808325	31120180
2	127850000	128290000	ID_0.01_1928	-0.767468	51,160,44
2	128290000	128425000	ID_0.01_1929	-0.602328	31120180
2	128425000	128630000	ID_0.01_1930	-0.616395	51,160,44
2	128630000	128785000	ID_0.01_1931	-0.477799	31120180
2	128785000	128840000	ID_0.01_1932	-0.457298	51,160,44
2	128840000	129085000	ID_0.01_1933	-0.387142	31120180
2	129085000	129405000	ID_0.01_1934	-0.81428	51,160,44
2	129405000	129500000	ID_0.01_1935	-0.420456	31120180
2	129500000	129760000	ID_0.01_1936	-0.517932	51,160,44
2	129760000	129995000	ID_0.01_1937	-0.350225	31120180
2	129995000	130175000	ID_0.01_1938	-0.15282	51,160,44
2	130175000	130505000	ID_0.01_1939	-0.290648	31120180
2	130505000	130795000	ID_0.01_1940	-0.401935	51,160,44
2	130795000	131190000	ID_0.01_1941	-0.988729	31120180
2	131190000	131250000	ID_0.01_1942	-1.03397	51,160,44
2	131250000	131390000	ID_0.01_1943	-1.03469	31120180
2	131390000	131630000	ID_0.01_1944	-1.04312	51,160,44
2	131630000	131715000	ID_0.01_1945	-0.472739	31120180
2	131715000	131960000	ID_0.01_1946	-0.435792	51,160,44
2	131960000	132055000	ID_0.01_1947	-0.952618	31120180
2	132055000	132200000	ID_0.01_1948	-0.943421	51,160,44
2	132200000	132245000	ID_0.01_1949	-0.903135	31120180
2	132245000	132430000	ID_0.01_1950	-0.917426	51,160,44
2	132430000	132575000	ID_0.01_1951	-0.923439	31120180
2	132575000	132980000	ID_0.01_1952	-0.97265	51,160,44
2	132980000	133105000	ID_0.01_1953	-0.969099	31120180
2	133105000	133300000	ID_0.01_1954	-0.636523	51,160,44
2	133300000	133425000	ID_0.01_1955	-0.358204	31120180
2	133425000	133635000	ID_0.01_1956	-0.160326	51,160,44
2	133635000	133925000	ID_0.01_1957	0.325056	31120180
2	133925000	134180000	ID_0.01_1958	0.147813	51,160,44
2	134180000	134325000	ID_0.01_1959	0.430577	31120180
2	134325000	134430000	ID_0.01_1960	-0.140312	51,160,44
2	134430000	134630000	ID_0.01_1961	0.298172	31120180
2	134630000	134870000	ID_0.01_1962	-0.622988	51,160,44
2	134870000	135000000	ID_0.01_1963	-0.506987	31120180
2	135000000	135215000	ID_0.01_1964	0.487607	51,160,44
2	135215000	135475000	ID_0.01_1965	-0.629773	31120180
2	135475000	135675000	ID_0.01_1966	-0.217347	51,160,44
2	135675000	135980000	ID_0.01_1967	-0.488848	31120180
2	135980000	136040000	ID_0.01_1968	-0.048778	51,160,44
2	136040000	136190000	ID_0.01_1969	-0.0690596	31120180
2	136190000	136545000	ID_0.01_1970	-0.156351	51,160,44
2	136545000	136595000	ID_0.01_1971	-0.397442	31120180
2	136595000	136650000	ID_0.01_1972	-0.429377	51,160,44
2	136650000	136745000	ID_0.01_1973	-0.455346	31120180
2	136745000	136780000	ID_0.01_1974	0.185228	51,160,44
2	136780000	136880000	ID_0.01_1975	0.214216	31120180
2	136880000	137000000	ID_0.01_1976	-0.243424	51,160,44
2	137000000	137180000	ID_0.01_1977	-0.179036	31120180
2	137180000	137500000	ID_0.01_1978	-0.571166	51,160,44
2	137500000	137820000	ID_0.01_1979	-0.200693	31120180
2	137820000	137875000	ID_0.01_1980	0.156331	51,160,44
2	137875000	138050000	ID_0.01_1981	0.0859065	31120180
2	138050000	138130000	ID_0.01_1982	0.312433	51,160,44
2	138130000	138200000	ID_0.01_1983	0.171202	31120180
2	138200000	138215000	ID_0.01_1984	0.19044	51,160,44
2	138215000	138425000	ID_0.01_1985	0.245234	31120180
2	138425000	139255000	ID_0.01_1986	-0.148771	51,160,44
2	139255000	139375000	ID_0.01_1987	-0.00537349	31120180
2	139375000	139585000	ID_0.01_1988	0.211532	51,160,44
2	139585000	139680000	ID_0.01_1989	-0.440964	31120180
2	139680000	139815000	ID_0.01_1990	-0.392627	51,160,44
2	139815000	140545000	ID_0.01_1991	0.161163	31120180
2	140545000	140735000	ID_0.01_1992	-0.0790023	51,160,44
2	140735000	140925000	ID_0.01_1993	0.23154	31120180
2	140925000	141180000	ID_0.01_1994	0.106123	51,160,44
2	141180000	141285000	ID_0.01_1995	0.297193	31120180
2	141285000	141625000	ID_0.01_1996	0.349128	51,160,44
2	141625000	141975000	ID_0.01_1997	0.156767	31120180
2	141975000	142195000	ID_0.01_1998	0.206039	51,160,44
2	142195000	142325000	ID_0.01_1999	0.368263	31120180
[truncated: 13,144 more rows]

## Sheet: Trisomy_case_loop_information
Chr	Region1_start	Region1_end	Chr	Region2_start	Region2_end	P value	Conservation
1	3540000	3545000	1	3565000	3570000	8.81368e-08	altered
1	7760000	7765000	1	7825000	7830000	4.55255e-10	altered
1	8020000	8025000	1	8080000	8085000	2.04974e-07	conserved
1	8085000	8090000	1	8375000	8380000	2.28658e-05	conserved
1	8760000	8765000	1	8875000	8880000	6.3621e-05	conserved
1	10090000	10095000	1	10355000	10360000	7.01117e-05	altered
1	10570000	10575000	1	10850000	10855000	1.00612e-06	altered
1	10780000	10785000	1	10850000	10855000	1.66535e-05	conserved
1	10785000	10790000	1	10850000	10855000	1.98149e-08	conserved
1	16175000	16180000	1	16210000	16215000	6.13881e-06	altered
1	16940000	16945000	1	17215000	17220000	1.72171e-06	conserved
1	19535000	19540000	1	19575000	19580000	0.00314296	altered
1	19735000	19740000	1	19920000	19925000	6.54101e-06	conserved
1	19930000	19935000	1	19945000	19950000	2.92071e-05	altered
1	20220000	20225000	1	20265000	20270000	0.000377219	altered
1	20540000	20545000	1	20805000	20810000	5.22208e-10	conserved
1	21065000	21070000	1	21110000	21115000	6.0593e-05	altered
1	21320000	21325000	1	21475000	21480000	6.41196e-06	altered
1	22780000	22785000	1	22825000	22830000	8.26708e-16	altered
1	23605000	23610000	1	23665000	23670000	2.04753e-11	conserved
1	24515000	24520000	1	24715000	24720000	1.53298e-13	conserved
1	25755000	25760000	1	25805000	25810000	1.41299e-07	altered
1	26230000	26235000	1	26325000	26330000	1.23232e-11	conserved
1	26925000	26930000	1	27115000	27120000	3.96509e-11	conserved
1	26945000	26950000	1	27015000	27020000	2.06657e-09	conserved
1	27755000	27760000	1	27810000	27815000	1.13533e-17	conserved
1	28100000	28105000	1	28155000	28160000	8.22147e-09	altered
1	32480000	32485000	1	32525000	32530000	3.65444e-08	altered
1	32835000	32840000	1	32850000	32855000	0.000289302	altered
1	33285000	33290000	1	33320000	33325000	7.63618e-05	conserved
1	34055000	34060000	1	34075000	34080000	0.0024591	altered
1	36195000	36200000	1	36230000	36235000	0.000812753	conserved
1	36750000	36755000	1	36885000	36890000	0.000798223	conserved
1	39345000	39350000	1	39470000	39475000	2.486e-05	altered
1	40620000	40625000	1	40870000	40875000	3.2829e-09	altered
1	42335000	42340000	1	42375000	42380000	1.02506e-09	altered
1	43610000	43615000	1	43635000	43640000	7.57073e-06	altered
1	46150000	46155000	1	46330000	46335000	2.58521e-05	altered
1	46270000	46275000	1	46330000	46335000	8.39378e-05	altered
1	50425000	50430000	1	50450000	50455000	2.67806e-06	altered
1	51240000	51245000	1	51265000	51270000	0.00326236	altered
1	54350000	54355000	1	54415000	54420000	7.87409e-08	altered
1	59135000	59140000	1	59150000	59155000	1.30529e-06	altered
1	60120000	60125000	1	60125000	60130000	0.00753731	altered
1	60170000	60175000	1	60215000	60220000	9.45261e-08	conserved
1	60310000	60315000	1	60315000	60320000	0.00278365	altered
1	60445000	60450000	1	61020000	61025000	0.000208837	altered
1	61805000	61810000	1	61905000	61910000	6.55059e-05	altered
1	62570000	62575000	1	62575000	62580000	0.00988287	altered
1	63665000	63670000	1	63710000	63715000	0.00530699	altered
1	64945000	64950000	1	65120000	65125000	1.65437e-08	altered
1	65730000	65735000	1	65775000	65780000	7.34853e-07	conserved
1	66050000	66055000	1	66090000	66095000	1.56431e-05	altered
1	66265000	66270000	1	66280000	66285000	0.00465963	altered
1	66455000	66460000	1	66705000	66710000	3.1541e-11	altered
1	66745000	66750000	1	66815000	66820000	1.02511e-10	altered
1	70035000	70040000	1	70070000	70075000	0.00265678	altered
1	70670000	70675000	1	70685000	70690000	0.0182319	conserved
1	74295000	74300000	1	74350000	74355000	0.000575423	altered
1	74940000	74945000	1	74965000	74970000	0.00310405	altered
1	75240000	75245000	1	75255000	75260000	0.00090148	altered
1	76190000	76195000	1	76250000	76255000	4.86418e-10	conserved
1	76850000	76855000	1	77010000	77015000	2.1133e-05	altered
1	77560000	77565000	1	77585000	77590000	3.65818e-05	altered
1	78440000	78445000	1	78470000	78475000	0.000206317	altered
1	80075000	80080000	1	80110000	80115000	0.00459292	altered
1	81770000	81775000	1	81795000	81800000	0.000555318	altered
1	83405000	83410000	1	83430000	83435000	0.00110796	altered
1	84400000	84405000	1	84465000	84470000	6.70845e-08	altered
1	84630000	84635000	1	84765000	84770000	1.08929e-08	conserved
1	85805000	85810000	1	85925000	85930000	3.1912e-08	altered
1	87170000	87175000	1	87205000	87210000	4.27045e-13	altered
1	87615000	87620000	1	87795000	87800000	7.416e-10	conserved
1	87790000	87795000	1	88420000	88425000	2.74435e-10	conserved
1	87800000	87805000	1	88145000	88150000	1.63037e-09	conserved
1	88150000	88155000	1	88205000	88210000	1.72712e-05	altered
1	89125000	89130000	1	89145000	89150000	0.000317621	altered
1	89465000	89470000	1	89920000	89925000	4.5465e-07	conserved
1	90300000	90305000	1	90385000	90390000	3.43768e-08	altered
1	92795000	92800000	1	92800000	92805000	0.00145279	altered
1	93645000	93650000	1	93810000	93815000	3.67864e-06	altered
1	93765000	93770000	1	93805000	93810000	4.10287e-07	altered
1	94985000	94990000	1	95265000	95270000	1.14432e-13	conserved
1	95535000	95540000	1	95580000	95585000	1.70859e-06	altered
1	97965000	97970000	1	98000000	98005000	0.000109073	altered
1	98520000	98525000	1	98930000	98935000	6.32072e-09	conserved
1	99645000	99650000	1	100170000	100175000	0.000925341	altered
1	100185000	100190000	1	100200000	100205000	0.00106664	altered
1	100925000	100930000	1	101330000	101335000	4.2113e-09	conserved
1	100990000	100995000	1	101335000	101340000	1.73493e-06	altered
1	101070000	101075000	1	101330000	101335000	4.73924e-05	altered
1	102935000	102940000	1	102965000	102970000	0.000353675	altered
1	108325000	108330000	1	108665000	108670000	5.66061e-09	conserved
1	108710000	108715000	1	108725000	108730000	7.04688e-08	altered
1	109355000	109360000	1	109420000	109425000	4.72839e-09	conserved
1	109675000	109680000	1	109755000	109760000	9.3332e-08	altered
1	110545000	110550000	1	110550000	110555000	0.000220207	conserved
1	110890000	110895000	1	110945000	110950000	1.37508e-07	altered
1	111170000	111175000	1	111305000	111310000	2.92143e-14	altered
1	111185000	111190000	1	111210000	111215000	7.56937e-07	conserved
1	113680000	113685000	1	114220000	114225000	2.35343e-13	conserved
1	113940000	113945000	1	114220000	114225000	8.71046e-13	altered
1	114300000	114305000	1	114355000	114360000	3.38812e-18	conserved
1	115255000	115260000	1	115295000	115300000	1.65068e-08	altered
1	115260000	115265000	1	115295000	115300000	4.03487e-13	altered
1	116380000	116385000	1	116465000	116470000	0.00124932	altered
1	117115000	117120000	1	117240000	117245000	0.000623823	altered
1	117240000	117245000	1	117245000	117250000	0.000528268	altered
1	117600000	117605000	1	117665000	117670000	1.3603e-05	conserved
1	118055000	118060000	1	118435000	118440000	4.60164e-07	conserved
1	118490000	118495000	1	118495000	118500000	0.000318091	altered
1	144925000	144930000	1	145040000	145045000	1.18456e-10	conserved
1	145425000	145430000	1	145465000	145470000	1.77284e-08	altered
1	147010000	147015000	1	147070000	147075000	9.9242e-08	altered
1	150415000	150420000	1	150430000	150435000	3.67864e-06	altered
1	150860000	150865000	1	150865000	150870000	0.0121269	altered
1	154195000	154200000	1	154235000	154240000	1.06052e-06	altered
1	154450000	154455000	1	154530000	154535000	4.96287e-05	altered
1	156265000	156270000	1	156305000	156310000	1.45721e-10	altered
1	156705000	156710000	1	156735000	156740000	7.45205e-10	conserved
1	158970000	158975000	1	159035000	159040000	7.75064e-07	altered
1	161070000	161075000	1	161095000	161100000	1.69356e-09	altered
1	161760000	161765000	1	162000000	162005000	9.92446e-14	conserved
1	162815000	162820000	1	163285000	163290000	5.94476e-13	conserved
1	162820000	162825000	1	163285000	163290000	5.99368e-11	conserved
1	163335000	163340000	1	163365000	163370000	0.00034852	altered
1	165265000	165270000	1	165315000	165320000	2.60357e-06	altered
1	165690000	165695000	1	165735000	165740000	0.00209274	altered
1	167690000	167695000	1	167900000	167905000	7.37772e-11	altered
1	169855000	169860000	1	169915000	169920000	0.000394678	altered
1	171480000	171485000	1	171535000	171540000	2.76095e-11	altered
1	174225000	174230000	1	174710000	174715000	6.14382e-08	conserved
1	174240000	174245000	1	174245000	174250000	0.000290595	altered
1	177915000	177920000	1	178250000	178255000	1.40984e-09	conserved
1	178845000	178850000	1	178885000	178890000	2.37819e-11	altered
1	179000000	179005000	1	179040000	179045000	2.02982e-10	altered
1	179135000	179140000	1	179170000	179175000	3.72671e-06	altered
1	180505000	180510000	1	180830000	180835000	2.55952e-15	altered
1	180850000	180855000	1	181120000	181125000	3.62731e-14	altered
1	180960000	180965000	1	180965000	180970000	0.000105353	altered
1	181060000	181065000	1	181110000	181115000	5.9362e-08	altered
1	182560000	182565000	1	182755000	182760000	4.67708e-10	conserved
1	182645000	182650000	1	182730000	182735000	1.02395e-06	altered
1	182780000	182785000	1	182795000	182800000	0.00117589	altered
1	184040000	184045000	1	184660000	184665000	3.67131e-07	altered
1	184665000	184670000	1	184720000	184725000	1.68696e-07	altered
1	184805000	184810000	1	184860000	184865000	5.41214e-07	altered
1	185280000	185285000	1	185635000	185640000	0.000137514	conserved
1	186450000	186455000	1	186955000	186960000	9.99961e-05	conserved
1	190440000	190445000	1	190445000	190450000	0.00106664	altered
1	190740000	190745000	1	190745000	190750000	0.00207929	altered
1	194130000	194135000	1	194165000	194170000	0.00177244	altered
1	198740000	198745000	1	199520000	199525000	1.10478e-06	conserved
1	198870000	198875000	1	198900000	198905000	0.022734	altered
1	198965000	198970000	1	199020000	199025000	1.32526e-08	altered
1	200590000	200595000	1	200770000	200775000	0.000659093	conserved
1	200800000	200805000	1	200815000	200820000	6.72261e-07	altered
1	203830000	203835000	1	204375000	204380000	5.64609e-06	conserved
1	205180000	205185000	1	205195000	205200000	7.90447e-06	altered
1	205680000	205685000	1	205715000	205720000	3.39236e-12	altered
1	209385000	209390000	1	209420000	209425000	0.000127204	altered
1	209535000	209540000	1	209605000	209610000	3.90887e-10	altered
1	209755000	209760000	1	209860000	209865000	4.43166e-09	conserved
1	209755000	209760000	1	209865000	209870000	4.58619e-10	conserved
1	210545000	210550000	1	210560000	210565000	0.0100602	conserved
1	211470000	211475000	1	211475000	211480000	5.08792e-06	altered
1	211850000	211855000	1	212205000	212210000	8.15543e-05	altered
1	212245000	212250000	1	212460000	212465000	3.90336e-06	altered
1	212250000	212255000	1	212275000	212280000	0.000476441	altered
1	213170000	213175000	1	213185000	213190000	0.0194765	altered
1	213415000	213420000	1	214295000	214300000	1.67668e-08	conserved
1	213435000	213440000	1	213450000	213455000	0.000289302	altered
1	214330000	214335000	1	214355000	214360000	0.000161782	altered
1	214805000	214810000	1	215700000	215705000	0.000282076	altered
1	216160000	216165000	1	216220000	216225000	3.03647e-06	altered
1	216165000	216170000	1	216890000	216895000	0.000123288	altered
1	216220000	216225000	1	216890000	216895000	3.58427e-06	altered
1	216895000	216900000	1	218340000	218345000	4.23735e-07	conserved
1	217765000	217770000	1	217770000	217775000	0.00649487	altered
1	217970000	217975000	1	217985000	217990000	0.0369668	conserved
1	218510000	218515000	1	219235000	219240000	5.02313e-06	conserved
1	218510000	218515000	1	219740000	219745000	0.000406339	conserved
1	218510000	218515000	1	219830000	219835000	2.17021e-08	conserved
1	222395000	222400000	1	222430000	222435000	4.37047e-09	altered
1	224585000	224590000	1	224590000	224595000	0.00569702	altered
1	225675000	225680000	1	225720000	225725000	1.4018e-08	altered
1	229400000	229405000	1	229455000	229460000	9.04337e-10	altered
1	229650000	229655000	1	229685000	229690000	0.00163408	altered
1	230940000	230945000	1	230990000	230995000	1.93058e-06	altered
1	231685000	231690000	1	231690000	231695000	0.000943295	altered
1	232000000	232005000	1	232760000	232765000	4.02275e-05	conserved
1	232760000	232765000	1	233375000	233380000	1.89875e-07	conserved
1	234155000	234160000	1	234195000	234200000	7.14829e-05	altered
1	235415000	235420000	1	235485000	235490000	2.53108e-06	conserved
1	235670000	235675000	1	235945000	235950000	9.04756e-05	altered
1	240190000	240195000	1	240350000	240355000	1.09537e-05	altered
1	240900000	240905000	1	240935000	240940000	0.00349636	altered
1	241685000	241690000	1	241690000	241695000	0.00692234	conserved
1	241790000	241795000	1	242005000	242010000	1.87355e-10	altered
1	243415000	243420000	1	243480000	243485000	1.65773e-09	conserved
1	243505000	243510000	1	243875000	243880000	2.01056e-05	altered
1	243875000	243880000	1	244210000	244215000	7.42144e-07	conserved
1	244995000	245000000	1	245130000	245135000	4.65924e-06	conserved
1	245000000	245005000	1	245025000	245030000	0.000135391	altered
1	245620000	245625000	1	245655000	245660000	0.000109763	altered
2	1555000	1560000	2	1580000	1585000	0.0171468	altered
2	2330000	2335000	2	2525000	2530000	1.29965e-05	altered
2	7805000	7810000	2	7860000	7865000	5.27376e-05	conserved
2	9985000	9990000	2	10035000	10040000	3.63116e-06	altered
2	12860000	12865000	2	13145000	13150000	4.08048e-06	altered
2	13070000	13075000	2	13145000	13150000	3.37159e-07	conserved
2	16730000	16735000	2	16765000	16770000	5.20085e-06	altered
2	16855000	16860000	2	16920000	16925000	1.43473e-06	altered
2	17700000	17705000	2	17715000	17720000	0.00425151	altered
2	21970000	21975000	2	22000000	22005000	2.82836e-05	altered
2	24650000	24655000	2	24715000	24720000	2.30449e-11	altered
2	27545000	27550000	2	27575000	27580000	0.000988251	altered
2	28360000	28365000	2	28455000	28460000	0.00577127	altered
2	32080000	32085000	2	32085000	32090000	0.00307324	altered
2	32230000	32235000	2	32285000	32290000	1.42486e-07	altered
2	36780000	36785000	2	36785000	36790000	0.000327624	altered
2	37520000	37525000	2	37545000	37550000	0.00138672	altered
2	38825000	38830000	2	38975000	38980000	1.26186e-07	conserved
2	47380000	47385000	2	47395000	47400000	0.00174029	altered
2	48035000	48040000	2	48125000	48130000	6.33245e-10	altered
2	48335000	48340000	2	48640000	48645000	8.07796e-07	conserved
2	50760000	50765000	2	51255000	51260000	5.73016e-10	conserved
2	54290000	54295000	2	54335000	54340000	0.00152376	altered
2	54555000	54560000	2	54690000	54695000	4.61089e-07	conserved
2	54865000	54870000	2	54910000	54915000	1.8929e-05	altered
2	55120000	55125000	2	55235000	55240000	1.09829e-07	altered
2	55125000	55130000	2	55400000	55405000	0.00067694	conserved
2	55235000	55240000	2	55270000	55275000	5.64376e-07	altered
2	55240000	55245000	2	55400000	55405000	2.358e-05	altered
2	55590000	55595000	2	55645000	55650000	1.23723e-05	altered
2	57965000	57970000	2	57970000	57975000	0.00365924	conserved
2	58105000	58110000	2	58110000	58115000	0.000141855	altered
2	59685000	59690000	2	59740000	59745000	3.82467e-06	altered
2	60760000	60765000	2	60765000	60770000	0.00874706	altered
2	61415000	61420000	2	61430000	61435000	0.0377391	altered
2	62095000	62100000	2	62100000	62105000	0.00121618	altered
2	62800000	62805000	2	62825000	62830000	0.000653549	altered
2	63235000	63240000	2	63260000	63265000	0.000192959	altered
2	64365000	64370000	2	64525000	64530000	4.02093e-07	altered
2	65300000	65305000	2	65350000	65355000	0.000112209	altered
2	66660000	66665000	2	66920000	66925000	1.28708e-08	conserved
2	66805000	66810000	2	66925000	66930000	1.03407e-08	conserved
2	66805000	66810000	2	68070000	68075000	4.19173e-08	conserved
2	66810000	66815000	2	67545000	67550000	3.05173e-05	conserved
2	69945000	69950000	2	70040000	70045000	2.53893e-07	conserved
2	70310000	70315000	2	70355000	70360000	2.44283e-12	altered
2	70485000	70490000	2	70515000	70520000	0.00239423	altered
2	70880000	70885000	2	70990000	70995000	7.96592e-11	altered
2	73790000	73795000	2	73825000	73830000	1.06052e-06	conserved
2	75300000	75305000	2	75335000	75340000	1.93794e-06	altered
2	77690000	77695000	2	77745000	77750000	5.63307e-10	conserved
2	79745000	79750000	2	80075000	80080000	9.2544e-08	conserved
2	80020000	80025000	2	80055000	80060000	3.16161e-05	altered
2	80575000	80580000	2	80590000	80595000	0.0183266	altered
2	85250000	85255000	2	85275000	85280000	1.03682e-05	altered
2	86670000	86675000	2	86705000	86710000	3.62168e-05	conserved
2	91765000	91770000	2	91810000	91815000	4.12595e-06	altered
2	100275000	100280000	2	100320000	100325000	8.55544e-08	altered
2	101225000	101230000	2	101600000	101605000	0.00116169	conserved
2	103250000	103255000	2	103285000	103290000	0.000429387	altered
2	104575000	104580000	2	105465000	105470000	1.34759e-10	conserved
2	105020000	105025000	2	105045000	105050000	0.000520024	conserved
2	105045000	105050000	2	105455000	105460000	2.72176e-16	conserved
2	105050000	105055000	2	105115000	105120000	2.39741e-08	altered
2	105985000	105990000	2	106135000	106140000	2.92728e-10	conserved
2	106095000	106100000	2	106145000	106150000	0.000193253	altered
2	106695000	106700000	2	106715000	106720000	0.000340918	altered
2	110900000	110905000	2	110905000	110910000	1.16527e-05	conserved
2	112655000	112660000	2	112805000	112810000	0.00017822	altered
2	113410000	113415000	2	113515000	113520000	8.75477e-11	altered
2	115930000	115935000	2	115955000	115960000	1.04236e-05	altered
2	117505000	117510000	2	117540000	117545000	0.0126922	altered
2	118975000	118980000	2	119615000	119620000	2.62951e-05	conserved
2	122230000	122235000	2	122285000	122290000	0.000238177	altered
2	128080000	128085000	2	128235000	128240000	3.66243e-08	conserved
2	128235000	128240000	2	128275000	128280000	8.35038e-10	altered
2	128860000	128865000	2	128915000	128920000	2.20321e-07	altered
2	133670000	133675000	2	133740000	133745000	3.99098e-06	altered
2	134260000	134265000	2	134315000	134320000	3.71292e-06	altered
2	135525000	135530000	2	135655000	135660000	4.11059e-05	altered
2	135690000	135695000	2	135695000	135700000	0.0197382	altered
2	135980000	135985000	2	136015000	136020000	5.45833e-05	altered
2	143925000	143930000	2	144010000	144015000	5.5038e-06	altered
2	145185000	145190000	2	145265000	145270000	1.29984e-09	altered
2	149635000	149640000	2	149685000	149690000	4.59296e-05	altered
2	149875000	149880000	2	150420000	150425000	4.53025e-10	conserved
2	151285000	151290000	2	151335000	151340000	4.66182e-08	conserved
2	153575000	153580000	2	154330000	154335000	0.00120639	altered
2	155295000	155300000	2	156150000	156155000	0.000336927	conserved
2	155805000	155810000	2	155880000	155885000	3.83258e-10	altered
2	157190000	157195000	2	157435000	157440000	1.81632e-06	conserved
2	157930000	157935000	2	158045000	158050000	6.94556e-10	altered
2	164200000	164205000	2	164570000	164575000	7.34253e-06	altered
2	164320000	164325000	2	164450000	164455000	3.53139e-06	altered
2	164325000	164330000	2	164590000	164595000	0.00244974	altered
2	164470000	164475000	2	164590000	164595000	1.09783e-10	conserved
2	165870000	165875000	2	166060000	166065000	2.40206e-07	conserved
2	166095000	166100000	2	166150000	166155000	6.21013e-08	conserved
2	166325000	166330000	2	166430000	166435000	8.68363e-08	conserved
2	166430000	166435000	2	166620000	166625000	1.20073e-05	altered
2	169755000	169760000	2	169760000	169765000	0.00352231	altered
2	170550000	170555000	2	170590000	170595000	0.000648962	altered
2	171090000	171095000	2	171225000	171230000	0.000264151	altered
2	171225000	171230000	2	171260000	171265000	0.000192372	conserved
2	172545000	172550000	2	172560000	172565000	4.01336e-08	altered
2	172580000	172585000	2	172650000	172655000	1.15503e-05	altered
2	172885000	172890000	2	172910000	172915000	2.24351e-08	altered
2	173670000	173675000	2	173795000	173800000	1.04005e-06	conserved
2	175740000	175745000	2	175830000	175835000	2.21687e-07	altered
2	176790000	176795000	2	176795000	176800000	0.00312734	altered
2	176990000	176995000	2	178010000	178015000	9.687e-13	conserved
2	176995000	177000000	2	177505000	177510000	1.14039e-10	conserved
2	178025000	178030000	2	178135000	178140000	0.000350059	altered
2	178135000	178140000	2	178195000	178200000	2.12421e-05	altered
2	178485000	178490000	2	178585000	178590000	0.000347497	altered
2	178995000	179000000	2	179280000	179285000	5.61187e-14	conserved
2	180100000	180105000	2	180125000	180130000	6.73316e-06	altered
2	185430000	185435000	2	185455000	185460000	5.4494e-05	altered
2	186925000	186930000	2	186930000	186935000	0.00172893	altered
2	187135000	187140000	2	187220000	187225000	1.39353e-13	altered
2	187725000	187730000	2	188315000	188320000	1.50023e-05	conserved
2	188270000	188275000	2	188310000	188315000	1.53636e-10	altered
2	188360000	188365000	2	188445000	188450000	7.11378e-05	altered
2	188360000	188365000	2	189375000	189380000	6.46122e-07	conserved
2	188445000	188450000	2	189375000	189380000	1.45026e-12	conserved
2	190525000	190530000	2	190625000	190630000	6.48691e-07	conserved
2	190630000	190635000	2	190645000	190650000	0.0217456	altered
2	190665000	190670000	2	190930000	190935000	3.81759e-06	altered
2	191515000	191520000	2	191520000	191525000	0.00335253	altered
2	192695000	192700000	2	193030000	193035000	1.25546e-11	altered
2	196525000	196530000	2	196775000	196780000	1.37468e-05	altered
2	197785000	197790000	2	197850000	197855000	3.43856e-05	altered
2	199885000	199890000	2	199910000	199915000	0.000650793	altered
2	201935000	201940000	2	201980000	201985000	0.000293198	altered
2	205005000	205010000	2	205120000	205125000	0.00163838	conserved
2	205735000	205740000	2	206540000	206545000	1.83374e-06	conserved
2	205915000	205920000	2	205950000	205955000	1.82675e-06	altered
2	206255000	206260000	2	206270000	206275000	0.00810821	altered
2	207685000	207690000	2	208085000	208090000	1.94248e-07	altered
2	207845000	207850000	2	208085000	208090000	0.000167611	conserved
2	208085000	208090000	2	208335000	208340000	7.04522e-05	altered
2	209045000	209050000	2	209115000	209120000	2.74655e-11	conserved
2	210445000	210450000	2	210535000	210540000	9.9588e-10	altered
2	213225000	213230000	2	213385000	213390000	0.00130409	conserved
2	214160000	214165000	2	214175000	214180000	0.000151393	altered
2	214670000	214675000	2	215270000	215275000	0.000710001	altered
2	215460000	215465000	2	215485000	215490000	0.000177403	altered
2	215865000	215870000	2	215915000	215920000	2.46059e-09	altered
2	217560000	217565000	2	218375000	218380000	4.99702e-10	conserved
2	219085000	219090000	2	219120000	219125000	4.19839e-13	altered
2	222140000	222145000	2	222185000	222190000	0.000142296	altered
2	223125000	223130000	2	223150000	223155000	0.00039583	altered
2	225220000	225225000	2	225640000	225645000	1.55888e-05	conserved
2	226535000	226540000	2	227665000	227670000	7.98148e-09	conserved
2	227710000	227715000	2	227770000	227775000	2.68362e-05	altered
2	228355000	228360000	2	228420000	228425000	2.66689e-07	altered
2	229995000	230000000	2	230135000	230140000	1.99541e-07	conserved
2	230295000	230300000	2	230450000	230455000	2.52868e-05	conserved
2	230455000	230460000	2	230495000	230500000	3.04761e-08	altered
2	233420000	233425000	2	233440000	233445000	3.17859e-07	altered
2	233595000	233600000	2	233640000	233645000	8.01795e-09	altered
2	235455000	235460000	2	236015000	236020000	8.50711e-09	conserved
2	236500000	236505000	2	236580000	236585000	3.05343e-09	conserved
2	236580000	236585000	2	236650000	236655000	6.58708e-09	conserved
2	240535000	240540000	2	240570000	240575000	0.00346202	altered
2	240930000	240935000	2	240960000	240965000	4.71953e-06	altered
3	240000	245000	3	285000	290000	0.00819153	altered
3	425000	430000	3	440000	445000	4.56272e-05	altered
3	1555000	1560000	3	1600000	1605000	2.61819e-07	altered
3	3240000	3245000	3	4330000	4335000	5.03802e-24	conserved
3	3755000	3760000	3	3835000	3840000	6.08896e-05	altered
3	4770000	4775000	3	4920000	4925000	2.55984e-07	altered
3	6915000	6920000	3	6940000	6945000	2.17601e-06	altered
3	8280000	8285000	3	8360000	8365000	0.000140758	altered
3	8485000	8490000	3	8540000	8545000	4.11579e-12	conserved
3	11630000	11635000	3	11680000	11685000	2.01094e-15	altered
3	11700000	11705000	3	11870000	11875000	2.91031e-08	altered
3	12175000	12180000	3	12520000	12525000	0.000262575	altered
3	15735000	15740000	3	15835000	15840000	2.76729e-09	altered
3	15855000	15860000	3	16285000	16290000	1.62379e-10	conserved
3	16305000	16310000	3	16590000	16595000	0.000601294	altered
3	16640000	16645000	3	17270000	17275000	8.68018e-05	conserved
3	19220000	19225000	3	19290000	19295000	2.8669e-05	altered
3	20265000	20270000	3	21935000	21940000	0.00264673	altered
3	22210000	22215000	3	22930000	22935000	3.80125e-13	conserved
3	23995000	24000000	3	24020000	24025000	0.000996388	altered
3	25645000	25650000	3	25700000	25705000	1.42452e-10	altered
3	25705000	25710000	3	25830000	25835000	0.000225596	altered
3	27170000	27175000	3	27205000	27210000	0.00134842	altered
3	27350000	27355000	3	27720000	27725000	1.04606e-05	conserved
3	33675000	33680000	3	33755000	33760000	1.46819e-09	conserved
3	34405000	34410000	3	34420000	34425000	4.996e-08	altered
3	39580000	39585000	3	40220000	40225000	0.000336431	altered
3	40235000	40240000	3	40350000	40355000	7.31836e-09	conserved
3	42065000	42070000	3	42110000	42115000	8.24116e-16	conserved
3	45085000	45090000	3	45540000	45545000	2.46492e-05	conserved
3	48960000	48965000	3	48985000	48990000	5.96751e-07	altered
3	53340000	53345000	3	53375000	53380000	9.35402e-10	altered
3	53520000	53525000	3	53715000	53720000	3.71358e-05	altered
3	53740000	53745000	3	53910000	53915000	1.06674e-06	altered
3	53985000	53990000	3	54020000	54025000	3.28626e-05	altered
3	59490000	59495000	3	59515000	59520000	0.000147234	altered
3	61840000	61845000	3	62160000	62165000	9.19074e-09	altered
3	62315000	62320000	3	62545000	62550000	2.17502e-08	conserved
3	63335000	63340000	3	63775000	63780000	1.73016e-09	altered
3	66325000	66330000	3	66545000	66550000	8.86207e-05	altered
3	66325000	66330000	3	66865000	66870000	1.70766e-14	altered
3	66500000	66505000	3	66545000	66550000	1.28322e-07	altered
3	67160000	67165000	3	68925000	68930000	9.99536e-09	conserved
3	69475000	69480000	3	69715000	69720000	3.67655e-05	altered
3	71175000	71180000	3	71345000	71350000	0.0010886	altered
3	72895000	72900000	3	73105000	73110000	2.38745e-10	conserved
3	73480000	73485000	3	73545000	73550000	7.03042e-10	altered
3	76085000	76090000	3	76145000	76150000	2.07129e-06	altered
3	77090000	77095000	3	78690000	78695000	1.99032e-08	conserved
3	79130000	79135000	3	79410000	79415000	0.00774703	conserved
3	79135000	79140000	3	79230000	79235000	0.000165816	altered
3	79565000	79570000	3	80735000	80740000	6.94556e-10	conserved
3	83035000	83040000	3	83050000	83055000	0.000111505	altered
3	88105000	88110000	3	88195000	88200000	2.78395e-07	altered
3	96535000	96540000	3	96560000	96565000	3.31912e-12	altered
3	97665000	97670000	3	97720000	97725000	1.99851e-15	altered
3	98320000	98325000	3	98530000	98535000	1.73375e-08	conserved
3	98535000	98540000	3	98710000	98715000	2.68882e-07	conserved
3	99560000	99565000	3	99975000	99980000	1.36127e-10	conserved
3	101230000	101235000	3	101290000	101295000	1.7573e-05	conserved
3	101945000	101950000	3	102255000	102260000	3.57589e-07	conserved
3	102745000	102750000	3	102760000	102765000	0.0152095	altered
3	105585000	105590000	3	105655000	105660000	1.5376e-06	altered
3	106085000	106090000	3	106120000	106125000	2.12421e-05	altered
3	106545000	106550000	3	106560000	106565000	0.000966854	altered
3	106955000	106960000	3	107140000	107145000	4.38061e-09	conserved
3	107140000	107145000	3	107245000	107250000	0.00436618	altered
3	107360000	107365000	3	107375000	107380000	0.000245079	altered
3	111325000	111330000	3	111340000	111345000	0.000237461	altered
3	111435000	111440000	3	111695000	111700000	8.41649e-06	conserved
3	112300000	112305000	3	112705000	112710000	3.86574e-15	altered
3	113410000	113415000	3	113460000	113465000	6.47032e-06	altered
3	114100000	114105000	3	114165000	114170000	2.37631e-08	altered
3	115345000	115350000	3	115410000	115415000	7.13795e-13	conserved
3	115580000	115585000	3	116005000	116010000	2.61339e-06	altered
3	124740000	124745000	3	124755000	124760000	9.63789e-07	altered
3	124775000	124780000	3	124870000	124875000	0.00211442	altered
3	129550000	129555000	3	129610000	129615000	8.42067e-05	altered
3	129930000	129935000	3	129975000	129980000	1.85089e-05	altered
3	131755000	131760000	3	131905000	131910000	1.31542e-06	conserved
3	132380000	132385000	3	132435000	132440000	5.63748e-08	altered
3	132445000	132450000	3	132755000	132760000	3.44074e-07	altered
3	132760000	132765000	3	133090000	133095000	2.967e-13	conserved
3	134250000	134255000	3	134255000	134260000	0.00677189	altered
3	135695000	135700000	3	135740000	135745000	8.78239e-09	altered
3	135790000	135795000	3	136465000	136470000	5.32589e-06	altered
3	136375000	136380000	3	136445000	136450000	4.11167e-11	altered
3	136995000	137000000	3	137040000	137045000	1.11502e-09	altered
3	140660000	140665000	3	140695000	140700000	4.63163e-08	altered
3	141200000	141205000	3	141275000	141280000	9.65492e-08	altered
3	141455000	141460000	3	141715000	141720000	3.47927e-06	altered
3	142295000	142300000	3	142715000	142720000	4.62945e-07	conserved
3	145575000	145580000	3	145630000	145635000	0.00388081	altered
3	145910000	145915000	3	146290000	146295000	0.000100155	altered
3	146305000	146310000	3	146355000	146360000	0.000107537	conserved
3	147475000	147480000	3	147510000	147515000	3.96451e-07	altered
3	147650000	147655000	3	147790000	147795000	2.00365e-05	conserved
3	147800000	147805000	3	148080000	148085000	3.14641e-07	altered
3	148095000	148100000	3	148660000	148665000	6.12383e-07	altered
3	153745000	153750000	3	153750000	153755000	0.000168385	altered
3	154475000	154480000	3	155045000	155050000	2.55503e-06	conserved
3	155070000	155075000	3	155415000	155420000	3.37616e-09	conserved
3	155590000	155595000	3	155605000	155610000	0.0379877	altered
3	155825000	155830000	3	155850000	155855000	7.52468e-10	altered
3	155865000	155870000	3	156255000	156260000	7.89689e-13	altered
3	156270000	156275000	3	156390000	156395000	2.30227e-05	conserved
3	156270000	156275000	3	156855000	156860000	4.07594e-10	conserved
3	156390000	156395000	3	156855000	156860000	5.5771e-08	altered
3	158860000	158865000	3	158965000	158970000	6.71055e-11	altered
3	159555000	159560000	3	159600000	159605000	1.98329e-17	conserved
3	161655000	161660000	3	161730000	161735000	6.44128e-10	altered
3	163510000	163515000	3	163525000	163530000	0.00308092	altered
3	165090000	165095000	3	165115000	165120000	0.000791599	altered
3	167565000	167570000	3	167600000	167605000	0.000126807	altered
3	167760000	167765000	3	167880000	167885000	0.0001373	conserved
3	167930000	167935000	3	168560000	168565000	5.04632e-07	conserved
3	169490000	169495000	3	169525000	169530000	8.97812e-10	altered
3	176765000	176770000	3	178040000	178045000	1.24847e-06	altered
3	177550000	177555000	3	177790000	177795000	2.18062e-07	altered
3	178155000	178160000	3	178680000	178685000	6.11167e-07	conserved
3	179115000	179120000	3	179160000	179165000	2.12786e-05	altered
3	180925000	180930000	3	180995000	181000000	3.83886e-06	conserved
3	181130000	181135000	3	181175000	181180000	0.00246223	altered
3	181425000	181430000	3	181470000	181475000	6.20604e-06	altered
3	181425000	181430000	3	182335000	182340000	0.000115975	conserved
3	181915000	181920000	3	181950000	181955000	0.000188594	altered
3	181975000	181980000	3	182220000	182225000	1.0022e-06	conserved
3	182840000	182845000	3	183100000	183105000	4.33664e-06	conserved
3	183355000	183360000	3	183415000	183420000	0.000204446	conserved
3	185085000	185090000	3	185120000	185125000	4.96287e-05	altered
3	185535000	185540000	3	185650000	185655000	0.000157597	altered
3	186260000	186265000	3	186275000	186280000	9.88934e-05	altered
3	186285000	186290000	3	186500000	186505000	7.04975e-07	conserved
3	187035000	187040000	3	187395000	187400000	5.72251e-11	conserved
3	190980000	190985000	3	190995000	191000000	0.00127131	altered
3	192290000	192295000	3	192520000	192525000	5.65824e-05	conserved
3	192530000	192535000	3	192755000	192760000	2.02444e-05	conserved
3	192530000	192535000	3	193275000	193280000	1.99927e-09	altered
3	193060000	193065000	3	193265000	193270000	0.000179041	altered
3	193945000	193950000	3	193975000	193980000	0.000177675	altered
3	194990000	194995000	3	195245000	195250000	3.07072e-06	conserved
3	195585000	195590000	3	195630000	195635000	1.96268e-05	altered
3	195805000	195810000	3	195905000	195910000	1.99474e-08	altered
3	196155000	196160000	3	196225000	196230000	2.36203e-05	altered
3	197440000	197445000	3	197480000	197485000	8.63871e-05	altered
4	925000	930000	4	970000	975000	0.00235787	altered
4	5070000	5075000	4	5095000	5100000	0.000171255	altered
4	13375000	13380000	4	13380000	13385000	0.00156869	altered
4	13495000	13500000	4	13520000	13525000	3.67042e-05	altered
4	15020000	15025000	4	15070000	15075000	1.19359e-10	conserved
4	15660000	15665000	4	15675000	15680000	0.00999338	altered
4	16025000	16030000	4	16200000	16205000	1.511e-13	conserved
4	16590000	16595000	4	16750000	16755000	7.09086e-05	altered
4	17815000	17820000	4	18590000	18595000	2.57302e-09	conserved
4	20775000	20780000	4	21470000	21475000	1.54805e-05	conserved
4	21510000	21515000	4	21765000	21770000	3.30495e-10	altered
4	21790000	21795000	4	22385000	22390000	2.18963e-07	conserved
4	22410000	22415000	4	22690000	22695000	1.27215e-09	conserved
4	23890000	23895000	4	23905000	23910000	0.0148272	altered
4	30730000	30735000	4	30765000	30770000	4.18263e-08	altered
4	36185000	36190000	4	36240000	36245000	6.66953e-07	altered
4	37400000	37405000	4	37455000	37460000	4.85227e-10	altered
4	38205000	38210000	4	38290000	38295000	5.69533e-05	altered
4	39050000	39055000	4	39055000	39060000	0.0102631	altered
4	39550000	39555000	4	39635000	39640000	0.000301583	altered
4	40055000	40060000	4	40325000	40330000	0.00323815	conserved
4	40845000	40850000	4	40890000	40895000	1.28029e-06	altered
4	41210000	41215000	4	41255000	41260000	4.84235e-06	conserved
4	41215000	41220000	4	41260000	41265000	1.24847e-06	conserved
4	41340000	41345000	4	41645000	41650000	2.47915e-06	altered
4	41430000	41435000	4	41625000	41630000	1.6762e-06	altered
4	41695000	41700000	4	41885000	41890000	4.71257e-08	altered
4	44690000	44695000	4	44695000	44700000	9.60539e-06	conserved
4	47040000	47045000	4	47385000	47390000	5.06933e-06	altered
4	48485000	48490000	4	48540000	48545000	6.89795e-07	altered
4	53235000	53240000	4	53845000	53850000	0.000107198	conserved
4	54870000	54875000	4	54925000	54930000	4.39372e-07	altered
4	56355000	56360000	4	56405000	56410000	0.00124263	altered
4	57250000	57255000	4	57275000	57280000	0.000592833	altered
4	58665000	58670000	4	58710000	58715000	3.95651e-07	altered
4	58790000	58795000	4	58845000	58850000	0.0017655	altered
4	64625000	64630000	4	64650000	64655000	0.00562363	altered
4	66445000	66450000	4	66510000	66515000	1.43749e-06	altered
4	67735000	67740000	4	67770000	67775000	1.42676e-09	altered
4	68205000	68210000	4	68230000	68235000	3.45531e-10	altered
4	70325000	70330000	4	70355000	70360000	9.42313e-09	altered
4	72120000	72125000	4	72240000	72245000	3.07605e-10	altered
4	74075000	74080000	4	74120000	74125000	3.01791e-09	conserved
4	74980000	74985000	4	75015000	75020000	0.000475071	altered
4	76415000	76420000	4	76430000	76435000	1.54572e-07	altered
4	76595000	76600000	4	76650000	76655000	0.000392956	altered
4	77020000	77025000	4	77065000	77070000	1.79418e-05	altered
4	77350000	77355000	4	77425000	77430000	3.50413e-07	conserved
4	77505000	77510000	4	77540000	77545000	0.00399611	altered
4	78080000	78085000	4	78120000	78125000	8.0001e-05	altered
4	79475000	79480000	4	79490000	79495000	0.00137934	altered
4	79870000	79875000	4	81135000	81140000	1.62144e-08	conserved
4	79965000	79970000	4	80205000	80210000	9.4446e-05	altered
4	81280000	81285000	4	81960000	81965000	0.000172309	conserved
4	83295000	83300000	4	83345000	83350000	4.93609e-12	conserved
4	83670000	83675000	4	83705000	83710000	5.51217e-05	altered
4	83825000	83830000	4	83930000	83935000	7.11378e-05	altered
4	84375000	84380000	4	84400000	84405000	0.00185281	altered
4	86005000	86010000	4	86065000	86070000	1.00085e-07	altered
4	86065000	86070000	4	86665000	86670000	0.000503172	altered
4	86595000	86600000	4	86650000	86655000	6.25025e-08	conserved
4	86875000	86880000	4	86945000	86950000	4.08615e-09	altered
4	87225000	87230000	4	87275000	87280000	1.07764e-07	conserved
4	87415000	87420000	4	87815000	87820000	1.8929e-05	conserved
4	87420000	87425000	4	87520000	87525000	1.25657e-07	altered
4	87855000	87860000	4	88000000	88005000	7.17247e-06	altered
4	88770000	88775000	4	88895000	88900000	1.92248e-07	conserved
4	89740000	89745000	4	89945000	89950000	2.22864e-05	conserved
4	95535000	95540000	4	96010000	96015000	7.1198e-07	altered
4	95560000	95565000	4	95585000	95590000	2.50735e-06	altered
4	95825000	95830000	4	95920000	95925000	6.57663e-06	altered
4	97290000	97295000	4	97325000	97330000	2.17021e-08	altered
4	100485000	100490000	4	100805000	100810000	1.28746e-09	conserved
4	100815000	100820000	4	100865000	100870000	9.77831e-08	conserved
4	103235000	103240000	4	103260000	103265000	4.8384e-07	altered
4	103370000	103375000	4	103935000	103940000	1.09196e-06	conserved
4	103715000	103720000	4	103720000	103725000	0.00295648	altered
4	103750000	103755000	4	103785000	103790000	0.000559286	altered
4	104495000	104500000	4	104510000	104515000	0.00357915	altered
4	104935000	104940000	4	105780000	105785000	3.41521e-08	conserved
4	105340000	105345000	4	105415000	105420000	2.8396e-09	conserved
4	106335000	106340000	4	106370000	106375000	1.02012e-08	altered
4	109540000	109545000	4	109570000	109575000	0.00122439	altered
4	110350000	110355000	4	110735000	110740000	5.99524e-13	conserved
4	110925000	110930000	4	111430000	111435000	7.04688e-08	conserved
4	113175000	113180000	4	113180000	113185000	0.000123868	conserved
4	113555000	113560000	4	113680000	113685000	0.000772031	conserved
4	114310000	114315000	4	114680000	114685000	1.23941e-05	conserved
4	114315000	114320000	4	115295000	115300000	9.39272e-08	conserved
4	114675000	114680000	4	115295000	115300000	3.97383e-09	altered
4	115305000	115310000	4	115615000	115620000	2.08027e-13	conserved
4	115555000	115560000	4	115615000	115620000	7.03935e-09	altered
4	115690000	115695000	4	115715000	115720000	0.00266686	altered
4	116040000	116045000	4	116455000	116460000	6.08333e-06	conserved
4	119605000	119610000	4	119655000	119660000	1.5162e-08	altered
4	119960000	119965000	4	120205000	120210000	1.42093e-10	conserved
4	120025000	120030000	4	120070000	120075000	0.0011307	altered
4	120990000	120995000	4	122015000	122020000	1.94658e-08	conserved
4	121485000	121490000	4	121520000	121525000	1.08138e-06	altered
4	122085000	122090000	4	122110000	122115000	2.05952e-06	altered
4	122740000	122745000	4	122795000	122800000	3.16099e-10	altered
4	123120000	123125000	4	123245000	123250000	0.000133923	altered
4	124045000	124050000	4	125030000	125035000	0.000508246	conserved
4	124970000	124975000	4	125015000	125020000	0.00211988	altered
4	125200000	125205000	4	125235000	125240000	2.56698e-09	altered
4	127890000	127895000	4	127935000	127940000	5.91074e-08	altered
4	128075000	128080000	4	128135000	128140000	3.08274e-05	altered
4	130855000	130860000	4	130900000	130905000	0.000731165	altered
4	134290000	134295000	4	134335000	134340000	1.31572e-05	altered
4	140005000	140010000	4	140215000	140220000	1.04247e-09	altered
4	142975000	142980000	4	143020000	143025000	1.48262e-08	altered
4	144125000	144130000	4	144415000	144420000	5.47781e-13	altered
4	144460000	144465000	4	144465000	144470000	2.19867e-07	altered
4	145095000	145100000	4	145985000	145990000	1.02656e-07	conserved
4	147260000	147265000	4	147555000	147560000	0.000890377	conserved
4	147260000	147265000	4	147835000	147840000	0.000174973	conserved
4	147260000	147265000	4	148015000	148020000	0.0151613	altered
4	147560000	147565000	4	147835000	147840000	1.96946e-05	altered
4	148510000	148515000	4	148785000	148790000	0.000127403	altered
4	149730000	149735000	4	149745000	149750000	0.00282597	altered
4	150920000	150925000	4	151785000	151790000	6.42435e-05	conserved
4	150925000	150930000	4	151155000	151160000	1.09322e-11	altered
4	151235000	151240000	4	151285000	151290000	1.12175e-08	altered
4	151235000	151240000	4	151495000	151500000	1.24574e-14	conserved
4	151505000	151510000	4	151785000	151790000	0.000716992	altered
4	152455000	152460000	4	152500000	152505000	3.28075e-05	altered
4	153510000	153515000	4	153555000	153560000	0.000136449	altered
4	154005000	154010000	4	154045000	154050000	1.8929e-05	altered
4	154070000	154075000	4	154175000	154180000	7.06349e-11	altered
4	154070000	154075000	4	154180000	154185000	1.88768e-10	altered
4	154265000	154270000	4	154495000	154500000	9.14909e-09	conserved
4	155255000	155260000	4	155280000	155285000	0.000378876	conserved
4	155470000	155475000	4	155540000	155545000	3.96461e-09	conserved
4	155725000	155730000	4	156285000	156290000	2.3053e-07	altered
4	157005000	157010000	4	157060000	157065000	1.26551e-06	altered
4	158145000	158150000	4	158810000	158815000	9.3332e-08	altered
4	158145000	158150000	4	158895000	158900000	1.29625e-13	conserved
4	158700000	158705000	4	158810000	158815000	4.15175e-05	altered
4	159175000	159180000	4	159545000	159550000	1.43682e-07	conserved
4	163565000	163570000	4	164250000	164255000	0.00045169	altered
4	164055000	164060000	4	164060000	164065000	1.28152e-05	conserved
4	164400000	164405000	4	164465000	164470000	1.32819e-06	altered
4	164475000	164480000	4	165650000	165655000	1.4661e-08	conserved
4	165305000	165310000	4	165650000	165655000	8.43414e-05	altered
4	169155000	169160000	4	169170000	169175000	0.000302928	altered
4	170540000	170545000	4	170580000	170585000	1.87987e-05	conserved
4	173945000	173950000	4	174175000	174180000	2.08643e-10	altered
4	174480000	174485000	4	174495000	174500000	2.9359e-06	altered
4	176480000	176485000	4	176725000	176730000	2.30449e-11	altered
4	176480000	176485000	4	176730000	176735000	4.96619e-11	altered
4	176610000	176615000	4	176730000	176735000	3.53736e-09	altered
4	176695000	176700000	4	176730000	176735000	1.70163e-09	conserved
4	177665000	177670000	4	177700000	177705000	2.34595e-05	altered
4	181015000	181020000	4	181065000	181070000	0.000121753	altered
4	181290000	181295000	4	181345000	181350000	0.000363668	altered
4	183500000	183505000	4	183535000	183540000	5.87464e-05	altered
4	184365000	184370000	4	184420000	184425000	3.29054e-08	conserved
4	184365000	184370000	4	184425000	184430000	5.44387e-06	conserved
4	184755000	184760000	4	185085000	185090000	6.85598e-06	conserved
4	185335000	185340000	4	185380000	185385000	5.80244e-06	altered
4	186345000	186350000	4	186515000	186520000	6.97928e-13	altered
4	187065000	187070000	4	187110000	187115000	0.000339916	conserved
4	189985000	189990000	4	190020000	190025000	0.000945886	altered
4	190590000	190595000	4	190615000	190620000	2.93059e-05	conserved
5	2550000	2555000	5	2625000	2630000	8.3536e-05	altered
5	2745000	2750000	5	3595000	3600000	3.18421e-08	conserved
5	3115000	3120000	5	3180000	3185000	2.43181e-09	altered
5	3180000	3185000	5	3605000	3610000	0.00018716	altered
5	5140000	5145000	5	5415000	5420000	1.23505e-05	conserved
5	6585000	6590000	5	6620000	6625000	7.13785e-08	altered
5	6630000	6635000	5	6715000	6720000	2.92312e-08	altered
5	11260000	11265000	5	11385000	11390000	1.12482e-05	altered
5	13990000	13995000	5	14270000	14275000	3.93668e-05	altered
5	13990000	13995000	5	14375000	14380000	6.65632e-07	altered
5	15695000	15700000	5	15775000	15780000	6.92531e-07	altered
5	17215000	17220000	5	17805000	17810000	3.82291e-07	conserved
5	17220000	17225000	5	18100000	18105000	2.87059e-07	altered
5	17800000	17805000	5	17990000	17995000	3.42705e-05	altered
5	21410000	21415000	5	21425000	21430000	9.56672e-12	altered
5	21540000	21545000	5	21545000	21550000	2.11035e-22	altered
5	22050000	22055000	5	22090000	22095000	1.47873e-09	altered
5	22250000	22255000	5	22295000	22300000	1.83635e-10	altered
5	27145000	27150000	5	27180000	27185000	0.00267023	altered
5	28645000	28650000	5	28690000	28695000	1.03309e-07	altered
5	31215000	31220000	5	31260000	31265000	1.16116e-05	altered
5	31825000	31830000	5	32075000	32080000	6.45257e-09	conserved
5	36175000	36180000	5	36240000	36245000	2.33998e-13	conserved
5	36415000	36420000	5	36605000	36610000	0.00546648	altered
5	38555000	38560000	5	38810000	38815000	5.08792e-06	altered
5	45530000	45535000	5	45715000	45720000	5.16851e-12	altered
5	52770000	52775000	5	53515000	53520000	1.99334e-05	conserved
5	55565000	55570000	5	56130000	56135000	1.79729e-05	conserved
5	56205000	56210000	5	56250000	56255000	2.44555e-08	conserved
5	56530000	56535000	5	56565000	56570000	2.20208e-05	altered
5	56595000	56600000	5	57755000	57760000	3.03121e-05	conserved
5	56790000	56795000	5	57755000	57760000	9.69459e-07	conserved
5	57075000	57080000	5	57755000	57760000	8.38037e-05	conserved
5	57795000	57800000	5	58145000	58150000	1.84768e-11	conserved
5	58165000	58170000	5	58290000	58295000	1.69356e-09	conserved
5	58480000	58485000	5	58965000	58970000	0.00069621	altered
5	58780000	58785000	5	58880000	58885000	4.49368e-09	altered
5	58785000	58790000	5	58880000	58885000	2.8939e-11	altered
5	59145000	59150000	5	59190000	59195000	1.29737e-05	altered
5	60110000	60115000	5	60125000	60130000	0.0134099	altered
5	60455000	60460000	5	60620000	60625000	1.42225e-11	conserved
5	60630000	60635000	5	61110000	61115000	0.000144297	altered
5	60705000	60710000	5	60785000	60790000	2.98578e-06	conserved
5	61755000	61760000	5	63255000	63260000	5.87464e-05	altered
5	62710000	62715000	5	63250000	63255000	6.97193e-08	altered
5	62840000	62845000	5	62845000	62850000	0.00574417	altered
5	63930000	63935000	5	64075000	64080000	2.13705e-14	conserved
5	65015000	65020000	5	65440000	65445000	8.49091e-11	conserved
5	65320000	65325000	5	65345000	65350000	0.000119485	altered
5	65450000	65455000	5	65455000	65460000	1.76646e-05	altered
5	65970000	65975000	5	66025000	66030000	2.71352e-06	altered
5	66125000	66130000	5	66180000	66185000	2.21231e-07	altered
5	66455000	66460000	5	66500000	66505000	2.56096e-09	conserved
5	66810000	66815000	5	66815000	66820000	0.00231312	altered
5	67520000	67525000	5	67535000	67540000	0.00019772	altered
5	68095000	68100000	5	68120000	68125000	1.80664e-05	altered
5	71075000	71080000	5	71405000	71410000	4.42894e-05	altered
5	71405000	71410000	5	71460000	71465000	4.48278e-06	altered
5	71660000	71665000	5	72125000	72130000	6.06917e-05	altered
5	71775000	71780000	5	71790000	71795000	0.00398153	altered
5	72885000	72890000	5	73085000	73090000	1.44284e-07	conserved
5	73200000	73205000	5	73235000	73240000	5.93237e-05	altered
5	73230000	73235000	5	73430000	73435000	4.86014e-06	altered
5	73245000	73250000	5	73700000	73705000	8.93299e-05	altered
5	73425000	73430000	5	73935000	73940000	9.26913e-06	altered
5	73520000	73525000	5	73700000	73705000	6.4938e-06	altered
5	74980000	74985000	5	75005000	75010000	2.96544e-05	altered
5	76815000	76820000	5	76855000	76860000	6.1915e-09	altered
5	77020000	77025000	5	77065000	77070000	2.08708e-06	altered
5	77585000	77590000	5	77655000	77660000	3.46635e-06	conserved
5	77585000	77590000	5	78270000	78275000	1.02402e-05	altered
5	78320000	78325000	5	78425000	78430000	0.000159062	conserved
5	81045000	81050000	5	81150000	81155000	3.48215e-11	altered
5	81150000	81155000	5	81460000	81465000	5.03622e-07	conserved
5	81150000	81155000	5	81520000	81525000	0.000314351	altered
5	81480000	81485000	5	81525000	81530000	6.44177e-14	altered
5	81645000	81650000	5	82855000	82860000	6.53859e-07	conserved
5	81935000	81940000	5	81985000	81990000	0.0215481	altered
5	83015000	83020000	5	83675000	83680000	1.44976e-08	conserved
5	86705000	86710000	5	87060000	87065000	1.6287e-08	altered
5	87025000	87030000	5	87080000	87085000	2.70659e-08	altered
5	87075000	87080000	5	87685000	87690000	3.04145e-05	conserved
5	87075000	87080000	5	87955000	87960000	6.40411e-14	altered
5	87500000	87505000	5	87955000	87960000	5.0912e-09	altered
5	87685000	87690000	5	87955000	87960000	4.72672e-12	conserved
5	87695000	87700000	5	87775000	87780000	1.95015e-10	conserved
5	87775000	87780000	5	87840000	87845000	2.06183e-14	altered
5	87780000	87785000	5	87950000	87955000	1.59947e-10	conserved
5	87850000	87855000	5	87950000	87955000	1.042e-11	conserved
5	87950000	87955000	5	87955000	87960000	0.00624264	conserved
5	88025000	88030000	5	89680000	89685000	2.13281e-15	altered
5	90160000	90165000	5	90675000	90680000	1.1377e-13	conserved
5	90395000	90400000	5	90670000	90675000	2.37631e-08	conserved
5	91605000	91610000	5	91700000	91705000	8.95647e-10	altered
5	92245000	92250000	5	92910000	92915000	2.18512e-07	altered
5	92635000	92640000	5	92760000	92765000	2.02096e-05	altered
5	92925000	92930000	5	93225000	93230000	5.17168e-08	altered
5	92935000	92940000	5	93135000	93140000	1.46643e-12	conserved
5	92940000	92945000	5	94115000	94120000	2.1721e-05	altered
5	92955000	92960000	5	94025000	94030000	4.08803e-06	conserved
5	93135000	93140000	5	93225000	93230000	1.75498e-09	altered
5	93965000	93970000	5	94005000	94010000	7.84789e-06	altered
5	94300000	94305000	5	94855000	94860000	5.649e-05	altered
5	96085000	96090000	5	96495000	96500000	2.89755e-08	conserved
5	98465000	98470000	5	98510000	98515000	1.47171e-05	altered
5	101000000	101005000	5	101005000	101010000	0.00187952	altered
5	105515000	105520000	5	105550000	105555000	1.41278e-06	altered
5	110560000	110565000	5	110615000	110620000	1.06633e-07	altered
5	110865000	110870000	5	111480000	111485000	9.92177e-19	altered
5	110885000	110890000	5	111090000	111095000	1.74491e-06	altered
5	111090000	111095000	5	111480000	111485000	1.82348e-11	altered
5	112330000	112335000	5	112345000	112350000	3.08799e-06	altered
5	113145000	113150000	5	113230000	113235000	1.92646e-07	altered
5	114640000	114645000	5	114925000	114930000	2.08557e-11	conserved
5	114965000	114970000	5	115175000	115180000	1.35286e-16	conserved
5	115150000	115155000	5	115175000	115180000	0.00836993	altered
5	115205000	115210000	5	115240000	115245000	1.5376e-06	altered
5	115850000	115855000	5	115900000	115905000	2.41869e-08	altered
5	117690000	117695000	5	117705000	117710000	0.0201675	altered
5	119295000	119300000	5	119310000	119315000	0.00116956	altered
5	121530000	121535000	5	121750000	121755000	1.10293e-07	conserved
5	121535000	121540000	5	121650000	121655000	3.85914e-08	altered
5	121655000	121660000	5	121750000	121755000	9.94699e-16	conserved
5	122430000	122435000	5	122485000	122490000	5.02155e-10	altered
5	123145000	123150000	5	123215000	123220000	3.82467e-06	conserved
5	124080000	124085000	5	124745000	124750000	2.17601e-06	conserved
5	124745000	124750000	5	124815000	124820000	2.80452e-05	altered
5	126185000	126190000	5	126360000	126365000	5.54335e-07	altered
5	126765000	126770000	5	126825000	126830000	5.79235e-09	altered
5	132030000	132035000	5	132070000	132075000	0.000810502	altered
5	133510000	133515000	5	133560000	133565000	2.01916e-14	altered
5	133525000	133530000	5	133625000	133630000	2.34615e-10	altered
5	133705000	133710000	5	133745000	133750000	7.90901e-09	altered
5	136985000	136990000	5	137085000	137090000	2.44136e-11	altered
5	137370000	137375000	5	137470000	137475000	0.000185452	conserved
5	137685000	137690000	5	137725000	137730000	1.08138e-06	altered
5	138205000	138210000	5	138475000	138480000	6.42286e-07	altered
5	138640000	138645000	5	138645000	138650000	0.000757123	conserved
5	139645000	139650000	5	139660000	139665000	0.000289733	altered
5	140570000	140575000	5	140940000	140945000	2.1311e-06	altered
5	140955000	140960000	5	141000000	141005000	1.82395e-14	altered
5	141350000	141355000	5	141365000	141370000	0.00387134	altered
5	141370000	141375000	5	141520000	141525000	4.14427e-21	conserved
5	141525000	141530000	5	141925000	141930000	2.07732e-05	conserved
5	142095000	142100000	5	142255000	142260000	5.12238e-11	conserved
5	142300000	142305000	5	143525000	143530000	3.17859e-07	altered
5	143585000	143590000	5	145205000	145210000	4.13385e-09	conserved
5	146255000	146260000	5	146320000	146325000	3.29694e-11	altered
5	146615000	146620000	5	146745000	146750000	7.04423e-06	altered
5	146820000	146825000	5	146950000	146955000	1.08075e-09	altered
5	147020000	147025000	5	147045000	147050000	5.51217e-05	altered
5	147155000	147160000	5	147200000	147205000	1.62497e-07	altered
5	149695000	149700000	5	149730000	149735000	2.56509e-07	altered
5	150280000	150285000	5	150325000	150330000	0.000336927	conserved
5	150380000	150385000	5	150395000	150400000	0.000192372	altered
5	151155000	151160000	5	151190000	151195000	1.03295e-10	altered
5	151910000	151915000	5	153340000	153345000	6.3772e-06	conserved
5	153575000	153580000	5	153665000	153670000	0.000180141	altered
5	153580000	153585000	5	153665000	153670000	0.00018716	altered
5	156770000	156775000	5	156815000	156820000	3.18296e-05	altered
5	157340000	157345000	5	157375000	157380000	0.00459292	altered
5	158485000	158490000	5	158515000	158520000	2.68332e-07	altered
5	159445000	159450000	5	159820000	159825000	9.96837e-18	altered
5	163125000	163130000	5	163160000	163165000	4.7718e-06	altered
5	166515000	166520000	5	166570000	166575000	5.97379e-06	altered
5	169125000	169130000	5	169405000	169410000	0.000765609	conserved
5	169650000	169655000	5	169845000	169850000	9.73256e-07	altered
5	169990000	169995000	5	170040000	170045000	0.000117995	altered
5	170840000	170845000	5	171335000	171340000	5.05857e-10	conserved
5	173045000	173050000	5	173315000	173320000	9.9588e-10	altered
5	173315000	173320000	5	173385000	173390000	3.18715e-11	conserved
5	173505000	173510000	5	173595000	173600000	0.000110283	altered
5	174375000	174380000	5	174865000	174870000	6.7093e-07	conserved
5	178985000	178990000	5	179045000	179050000	1.0856e-06	altered
5	179125000	179130000	5	179155000	179160000	1.34108e-06	conserved
6	2990000	2995000	6	3055000	3060000	4.33994e-08	conserved
6	3740000	3745000	6	3985000	3990000	3.38981e-06	altered
6	6625000	6630000	6	6660000	6665000	0.000175241	altered
6	7310000	7315000	6	7390000	7395000	7.10994e-18	altered
6	9250000	9255000	6	10405000	10410000	5.15401e-05	altered
6	10695000	10700000	6	10745000	10750000	0.00126961	altered
6	11175000	11180000	6	11260000	11265000	8.46183e-06	altered
6	11260000	11265000	6	11495000	11500000	0.00065724	altered
6	12010000	12015000	6	12060000	12065000	8.65463e-14	altered
6	12900000	12905000	6	12940000	12945000	1.35555e-05	altered
6	13620000	13625000	6	13650000	13655000	5.25821e-06	altered
6	13905000	13910000	6	14065000	14070000	2.56698e-09	conserved
6	16320000	16325000	6	16760000	16765000	0.0165649	altered
6	16330000	16335000	6	16765000	16770000	0.00105367	altered
6	20565000	20570000	6	21590000	21595000	2.41691e-07	conserved
6	21145000	21150000	6	21275000	21280000	2.51563e-10	altered
6	21745000	21750000	6	21770000	21775000	0.00404506	altered
6	23020000	23025000	6	23175000	23180000	3.12863e-06	altered
6	24720000	24725000	6	24770000	24775000	1.06893e-15	altered
6	25275000	25280000	6	25555000	25560000	4.27316e-06	conserved
6	25825000	25830000	6	25850000	25855000	0.0269021	altered
6	26025000	26030000	6	26030000	26035000	0.00127473	conserved
6	26055000	26060000	6	26100000	26105000	2.09502e-06	altered
6	26220000	26225000	6	26285000	26290000	1.86372e-05	conserved
6	26220000	26225000	6	27105000	27110000	3.19155e-07	altered
6	26310000	26315000	6	26565000	26570000	9.47287e-14	altered
6	26550000	26555000	6	26565000	26570000	2.52336e-07	altered
6	27105000	27110000	6	27110000	27115000	0.00212808	altered
6	27105000	27110000	6	27775000	27780000	2.81192e-11	conserved
6	27355000	27360000	6	27445000	27450000	0.000128402	altered
6	27720000	27725000	6	27755000	27760000	0.000115612	altered
6	27775000	27780000	6	27860000	27865000	2.21533e-10	conserved
6	28055000	28060000	6	28110000	28115000	2.53893e-07	altered
6	35195000	35200000	6	35220000	35225000	0.000168644	altered
6	36510000	36515000	6	36560000	36565000	2.78513e-08	altered
6	42715000	42720000	6	42750000	42755000	0.00371352	altered
6	46385000	46390000	6	46590000	46595000	2.98407e-07	conserved
6	48105000	48110000	6	48155000	48160000	5.86614e-06	altered
6	50780000	50785000	6	51405000	51410000	2.33638e-09	conserved
6	52025000	52030000	6	52125000	52130000	1.43295e-20	altered
6	52535000	52540000	6	52925000	52930000	1.38374e-07	conserved
6	52545000	52550000	6	52580000	52585000	1.23644e-06	altered
6	52860000	52865000	6	52925000	52930000	5.73527e-15	conserved
6	53165000	53170000	6	53220000	53225000	4.20838e-10	altered
6	54785000	54790000	6	54810000	54815000	0.000613329	altered
6	55120000	55125000	6	55135000	55140000	0.000340417	altered
6	55305000	55310000	6	55830000	55835000	0.00063538	conserved
6	56330000	56335000	6	56410000	56415000	9.71837e-05	altered
6	56500000	56505000	6	56710000	56715000	1.10172e-09	altered
6	57370000	57375000	6	57375000	57380000	0.00389506	conserved
6	57650000	57655000	6	57675000	57680000	7.87302e-09	altered
6	64285000	64290000	6	64340000	64345000	0.000144297	altered
6	69265000	69270000	6	69340000	69345000	4.00632e-10	conserved
6	69345000	69350000	6	69665000	69670000	1.9479e-09	altered
6	71760000	71765000	6	72040000	72045000	1.55244e-06	conserved
6	71935000	71940000	6	72040000	72045000	3.33146e-11	altered
6	72110000	72115000	6	72115000	72120000	0.00283308	altered
6	72955000	72960000	6	73000000	73005000	5.78497e-08	altered
6	74445000	74450000	6	75915000	75920000	6.14868e-05	conserved
6	74795000	74800000	6	75920000	75925000	0.00022662	conserved
6	75955000	75960000	6	75990000	75995000	3.39606e-10	altered
6	75990000	75995000	6	76235000	76240000	1.59373e-11	altered
6	76005000	76010000	6	76070000	76075000	0.00162979	altered
6	77705000	77710000	6	77740000	77745000	1.15299e-05	conserved
6	79785000	79790000	6	80245000	80250000	1.32035e-05	conserved
6	80245000	80250000	6	80405000	80410000	7.81974e-06	altered
6	80255000	80260000	6	80335000	80340000	9.28171e-14	conserved
6	82905000	82910000	6	82950000	82955000	7.02899e-12	altered
6	83925000	83930000	6	84220000	84225000	0.0011353	conserved
6	84290000	84295000	6	84325000	84330000	1.56947e-09	altered
6	84410000	84415000	6	84565000	84570000	1.87565e-12	conserved
6	84590000	84595000	6	84920000	84925000	0.000115068	conserved
6	88650000	88655000	6	88870000	88875000	2.00875e-09	altered
6	90145000	90150000	6	90195000	90200000	3.00821e-06	altered
6	90680000	90685000	6	91185000	91190000	1.03315e-05	altered
6	90685000	90690000	6	90925000	90930000	0.000144521	altered
6	90925000	90930000	6	90995000	91000000	4.86805e-08	conserved
6	91225000	91230000	6	91230000	91235000	0.000729125	altered
6	91815000	91820000	6	91830000	91835000	9.35497e-05	altered
6	95870000	95875000	6	96970000	96975000	8.41084e-09	altered
6	96840000	96845000	6	96970000	96975000	2.39859e-05	conserved
6	97075000	97080000	6	97345000	97350000	7.72199e-06	conserved
6	97345000	97350000	6	97505000	97510000	1.24473e-13	conserved
6	97885000	97890000	6	99285000	99290000	0.00443526	altered
6	97890000	97895000	6	98105000	98110000	3.15098e-05	altered
6	98490000	98495000	6	99275000	99280000	2.18427e-06	conserved
6	98900000	98905000	6	98940000	98945000	7.68975e-07	altered
6	99965000	99970000	6	100010000	100015000	9.79903e-08	altered
6	100560000	100565000	6	101105000	101110000	5.22207e-09	conserved
6	108685000	108690000	6	108800000	108805000	4.78053e-07	altered
6	108870000	108875000	6	109390000	109395000	2.49706e-12	conserved
6	108875000	108880000	6	109170000	109175000	3.58336e-08	altered
6	109325000	109330000	6	109390000	109395000	1.52015e-07	altered
6	109505000	109510000	6	109700000	109705000	3.83356e-11	conserved
6	110025000	110030000	6	110360000	110365000	1.04821e-08	conserved
6	111135000	111140000	6	111195000	111200000	1.0096e-10	conserved
6	111270000	111275000	6	111305000	111310000	0.00172441	altered
6	111680000	111685000	6	111795000	111800000	4.64279e-10	conserved
6	111680000	111685000	6	112000000	112005000	1.3508e-05	altered
6	111800000	111805000	6	112005000	112010000	4.37047e-09	conserved
6	111805000	111810000	6	111865000	111870000	1.7634e-05	altered
6	111805000	111810000	6	111920000	111925000	0.000449088	altered
6	112385000	112390000	6	112400000	112405000	0.0154529	altered
6	112820000	112825000	6	113100000	113105000	5.24184e-07	altered
6	112820000	112825000	6	114175000	114180000	1.72989e-08	altered
6	112825000	112830000	6	112880000	112885000	1.26362e-05	altered
6	113905000	113910000	6	113970000	113975000	3.93236e-06	conserved
6	114700000	114705000	6	114780000	114785000	2.99563e-05	altered
6	116355000	116360000	6	116370000	116375000	0.00478996	altered
6	118620000	118625000	6	118790000	118795000	2.10762e-11	altered
6	121750000	121755000	6	122505000	122510000	1.05351e-05	conserved
6	122720000	122725000	6	122790000	122795000	7.99595e-12	conserved
6	123215000	123220000	6	123325000	123330000	2.09197e-18	altered
6	124495000	124500000	6	124520000	124525000	1.00612e-06	altered
6	124585000	124590000	6	124630000	124635000	2.20321e-07	altered
6	125635000	125640000	6	126070000	126075000	2.48801e-14	conserved
6	126100000	126105000	6	126295000	126300000	2.56594e-11	conserved
6	127585000	127590000	6	127835000	127840000	7.38556e-09	altered
6	127770000	127775000	6	127815000	127820000	1.85145e-14	altered
6	129765000	129770000	6	129790000	129795000	0.000233208	conserved
6	129820000	129825000	6	129895000	129900000	1.3493e-08	conserved
6	129920000	129925000	6	130070000	130075000	7.2207e-10	altered
6	130950000	130955000	6	131005000	131010000	4.65924e-06	altered
6	131570000	131575000	6	131685000	131690000	2.99679e-09	altered
6	132600000	132605000	6	132795000	132800000	2.62356e-07	conserved
6	132830000	132835000	6	133135000	133140000	7.47272e-11	altered
6	133150000	133155000	6	133505000	133510000	0.000570537	altered
6	133150000	133155000	6	133830000	133835000	1.11992e-06	conserved
6	133890000	133895000	6	134415000	134420000	9.04756e-05	altered
6	134275000	134280000	6	134290000	134295000	0.000420147	altered
6	134500000	134505000	6	134820000	134825000	0.000747681	altered
6	135870000	135875000	6	135925000	135930000	7.88932e-07	altered
6	137595000	137600000	6	137960000	137965000	0.000180693	conserved
6	137660000	137665000	6	137735000	137740000	8.22228e-07	altered
6	138750000	138755000	6	138905000	138910000	0.000101431	altered
6	138845000	138850000	6	138890000	138895000	7.47272e-11	altered
6	140485000	140490000	6	140520000	140525000	8.41649e-06	altered
6	142165000	142170000	6	142225000	142230000	0.000875772	altered
6	142815000	142820000	6	142870000	142875000	7.58436e-06	altered
6	143260000	143265000	6	143765000	143770000	2.53103e-09	altered
6	143925000	143930000	6	144070000	144075000	2.06736e-06	altered
6	144080000	144085000	6	144150000	144155000	1.78057e-07	altered
6	146350000	146355000	6	147020000	147025000	0.000164545	altered
6	147185000	147190000	6	147525000	147530000	1.44622e-05	altered
6	148785000	148790000	6	148835000	148840000	2.68285e-08	altered
6	149400000	149405000	6	149640000	149645000	1.15529e-06	conserved
6	149525000	149530000	6	149635000	149640000	0.000589479	altered
6	150130000	150135000	6	150175000	150180000	9.14896e-05	altered
6	150550000	150555000	6	150595000	150600000	2.49249e-07	altered
6	152550000	152555000	6	152585000	152590000	7.06971e-06	altered
6	153550000	153555000	6	154360000	154365000	5.09511e-05	altered
6	153785000	153790000	6	153800000	153805000	2.91399e-06	altered
6	154270000	154275000	6	154295000	154300000	3.43856e-05	conserved
6	157270000	157275000	6	157345000	157350000	2.17583e-05	altered
6	157355000	157360000	6	157505000	157510000	3.72637e-13	altered
6	158665000	158670000	6	158700000	158705000	0.000797116	altered
6	163845000	163850000	6	163995000	164000000	3.97252e-07	conserved
6	163845000	163850000	6	164365000	164370000	3.62173e-12	conserved
6	163845000	163850000	6	165340000	165345000	5.43379e-07	conserved
6	164245000	164250000	6	164360000	164365000	1.4437e-05	conserved
6	166530000	166535000	6	166555000	166560000	0.0396563	altered
6	166740000	166745000	6	166790000	166795000	8.53727e-08	altered
6	167130000	167135000	6	167165000	167170000	1.70925e-05	altered
6	167415000	167420000	6	167455000	167460000	7.52928e-08	altered
6	168230000	168235000	6	168305000	168310000	2.00546e-06	altered
6	168315000	168320000	6	168360000	168365000	5.6029e-13	conserved
6	169615000	169620000	6	169650000	169655000	0.00658606	altered
6	170125000	170130000	6	170150000	170155000	9.56279e-07	altered
7	1180000	1185000	7	1195000	1200000	0.00807143	altered
7	8415000	8420000	7	8475000	8480000	0.000499577	altered
7	12145000	12150000	7	12250000	12255000	0.000145194	altered
7	13320000	13325000	7	13355000	13360000	0.00281887	altered
7	16115000	16120000	7	16600000	16605000	1.08957e-05	altered
7	17020000	17025000	7	17340000	17345000	3.56217e-09	conserved
7	17340000	17345000	7	17355000	17360000	1.27781e-06	conserved
7	18390000	18395000	7	18605000	18610000	1.00509e-07	altered
7	18535000	18540000	7	18580000	18585000	6.54101e-06	altered
7	19315000	19320000	7	19350000	19355000	3.01791e-09	altered
7	19785000	19790000	7	20635000	20640000	9.45961e-05	altered
7	20820000	20825000	7	21290000	21295000	0.00012445	conserved
7	23150000	23155000	7	23220000	23225000	4.11945e-07	conserved
7	23225000	23230000	7	23310000	23315000	4.80695e-06	altered
7	24615000	24620000	7	24700000	24705000	1.9175e-12	conserved
7	25295000	25300000	7	25425000	25430000	2.0707e-18	conserved
7	25295000	25300000	7	25595000	25600000	6.2841e-07	altered
7	25430000	25435000	7	25595000	25600000	6.57761e-07	conserved
7	25430000	25435000	7	25890000	25895000	8.27697e-11	conserved
7	25540000	25545000	7	25595000	25600000	2.89124e-05	altered
7	25900000	25905000	7	26900000	26905000	1.61318e-06	conserved
7	25930000	25935000	7	26235000	26240000	8.7118e-12	conserved
7	25935000	25940000	7	26120000	26125000	6.44523e-05	altered
7	26130000	26135000	7	26235000	26240000	1.44356e-14	conserved
7	26235000	26240000	7	26410000	26415000	2.34189e-09	conserved
7	26235000	26240000	7	26720000	26725000	1.77172e-09	altered
7	26410000	26415000	7	26700000	26705000	2.92157e-19	conserved
7	26410000	26415000	7	27170000	27175000	5.85934e-09	altered
7	26720000	26725000	7	26890000	26895000	1.35771e-13	conserved
7	26720000	26725000	7	27170000	27175000	5.86461e-14	conserved
7	28960000	28965000	7	29140000	29145000	4.27045e-13	conserved
7	30350000	30355000	7	30405000	30410000	5.72897e-06	altered
7	30635000	30640000	7	30660000	30665000	1.75125e-07	altered
7	32930000	32935000	7	32980000	32985000	4.09605e-10	altered
7	33285000	33290000	7	33965000	33970000	0.000121182	conserved
7	33500000	33505000	7	33535000	33540000	0.010834	altered
7	36525000	36530000	7	37225000	37230000	4.85784e-07	altered
7	36840000	36845000	7	36865000	36870000	5.68895e-07	altered
7	37270000	37275000	7	37870000	37875000	1.98718e-07	altered
7	39990000	39995000	7	40025000	40030000	8.87621e-05	altered
7	40895000	40900000	7	40920000	40925000	3.42979e-10	altered
7	42015000	42020000	7	42270000	42275000	0.000473705	altered
7	42960000	42965000	7	42965000	42970000	0.00399611	altered
7	42975000	42980000	7	43490000	43495000	7.51864e-15	conserved
7	43905000	43910000	7	43945000	43950000	5.66749e-05	altered
7	44645000	44650000	7	44660000	44665000	0.000399304	altered
7	44835000	44840000	7	44885000	44890000	0.00293435	altered
7	53500000	53505000	7	53515000	53520000	0.000436284	altered
7	53600000	53605000	7	53605000	53610000	0.00182883	altered
7	54625000	54630000	7	54640000	54645000	1.29737e-05	altered
7	74090000	74095000	7	74135000	74140000	2.55026e-08	altered
7	75945000	75950000	7	75985000	75990000	9.27404e-08	altered
7	77550000	77555000	7	77565000	77570000	1.36747e-05	altered
7	81035000	81040000	7	81070000	81075000	4.37069e-05	altered
7	81130000	81135000	7	81645000	81650000	4.02281e-14	conserved
7	81670000	81675000	7	82070000	82075000	7.76593e-07	conserved
7	81670000	81675000	7	82200000	82205000	0.00269733	altered
7	81860000	81865000	7	82190000	82195000	0.000748725	altered
7	81975000	81980000	7	82070000	82075000	1.78427e-07	altered
7	82075000	82080000	7	82190000	82195000	1.60146e-07	altered
7	83740000	83745000	7	83795000	83800000	3.05327e-10	conserved
7	83820000	83825000	7	84650000	84655000	2.25147e-06	conserved
7	84085000	84090000	7	84120000	84125000	1.05229e-06	altered
7	84660000	84665000	7	85475000	85480000	2.21533e-10	altered
7	84660000	84665000	7	85480000	85485000	3.01567e-10	altered
7	86540000	86545000	7	86775000	86780000	7.70812e-06	altered
7	86780000	86785000	7	87045000	87050000	6.42359e-06	altered
7	92325000	92330000	7	92460000	92465000	2.29274e-09	altered
7	92810000	92815000	7	92855000	92860000	8.89431e-07	altered
7	94135000	94140000	7	95100000	95105000	0.000162531	altered
7	94280000	94285000	7	95105000	95110000	4.01282e-07	conserved
7	94880000	94885000	7	95105000	95110000	0.000118552	altered
7	100090000	100095000	7	100135000	100140000	8.7206e-08	altered
7	102935000	102940000	7	102985000	102990000	1.65228e-14	altered
7	103555000	103560000	7	103625000	103630000	1.09731e-05	altered
7	104620000	104625000	7	104655000	104660000	1.38192e-05	altered
7	105235000	105240000	7	105260000	105265000	0.000786118	altered
7	106840000	106845000	7	107365000	107370000	1.03497e-09	conserved
7	107110000	107115000	7	107220000	107225000	1.28444e-10	conserved
7	107820000	107825000	7	108135000	108140000	1.10062e-10	conserved
7	108155000	108160000	7	108205000	108210000	0.000238535	conserved
7	112050000	112055000	7	112090000	112095000	0.000353156	altered
7	112575000	112580000	7	112725000	112730000	9.15412e-06	conserved
7	113720000	113725000	7	114060000	114065000	2.67236e-07	conserved
7	114060000	114065000	7	114295000	114300000	3.32819e-12	conserved
7	115895000	115900000	7	116225000	116230000	1.52866e-12	conserved
7	116230000	116235000	7	116445000	116450000	8.00942e-08	altered
7	117445000	117450000	7	117510000	117515000	1.77857e-06	altered
7	117515000	117520000	7	117820000	117825000	5.69775e-06	altered
7	118210000	118215000	7	118390000	118395000	0.000199533	altered
7	118635000	118640000	7	118675000	118680000	4.59167e-08	conserved
7	121020000	121025000	7	121185000	121190000	1.02545e-11	conserved
7	121855000	121860000	7	122170000	122175000	2.43184e-07	conserved
7	122365000	122370000	7	122410000	122415000	1.37406e-11	altered
7	122765000	122770000	7	122990000	122995000	1.906e-05	altered
7	123525000	123530000	7	123575000	123580000	1.5196e-08	altered
7	123975000	123980000	7	124405000	124410000	0.000464916	altered
7	123990000	123995000	7	124180000	124185000	0.00591544	altered
7	127015000	127020000	7	127020000	127025000	0.000337424	altered
7	128050000	128055000	7	128095000	128100000	1.51066e-07	altered
7	128380000	128385000	7	128425000	128430000	3.13362e-07	conserved
7	129265000	129270000	7	129270000	129275000	0.00162123	altered
7	129975000	129980000	7	130055000	130060000	1.90696e-12	altered
7	130595000	130600000	7	130695000	130700000	2.23234e-20	altered
7	132500000	132505000	7	132505000	132510000	2.83853e-06	altered
7	133055000	133060000	7	133090000	133095000	3.96381e-14	altered
7	133235000	133240000	7	133260000	133265000	0.0253272	altered
7	134380000	134385000	7	134605000	134610000	4.84185e-05	altered
7	136770000	136775000	7	137160000	137165000	0.000496005	altered
7	137160000	137165000	7	137275000	137280000	5.51994e-11	conserved
7	142710000	142715000	7	142735000	142740000	5.39971e-08	altered
7	144550000	144555000	7	145785000	145790000	6.79713e-11	altered
7	145775000	145780000	7	145780000	145785000	0.000129004	conserved
7	146735000	146740000	7	146740000	146745000	3.64613e-09	altered
7	147585000	147590000	7	147650000	147655000	4.70808e-05	altered
7	147960000	147965000	7	148175000	148180000	1.62016e-12	conserved
7	150585000	150590000	7	150620000	150625000	0.001251	altered
7	152330000	152335000	7	152365000	152370000	4.27163e-07	altered
7	154035000	154040000	7	154120000	154125000	9.35916e-07	altered
7	155165000	155170000	7	155295000	155300000	6.08741e-07	altered
7	159005000	159010000	7	159040000	159045000	5.09724e-06	altered
8	6295000	6300000	8	6325000	6330000	2.90597e-07	altered
8	8705000	8710000	8	8730000	8735000	3.58336e-08	altered
8	8860000	8865000	8	8875000	8880000	2.03842e-05	altered
8	9765000	9770000	8	10190000	10195000	8.40721e-05	conserved
8	9910000	9915000	8	9950000	9955000	0.000496717	altered
8	10650000	10655000	8	10675000	10680000	1.44118e-05	altered
8	12720000	12725000	8	12890000	12895000	4.05793e-06	conserved
8	12725000	12730000	8	12810000	12815000	1.28591e-07	altered
8	12810000	12815000	8	12870000	12875000	2.76095e-11	altered
8	12970000	12975000	8	13005000	13010000	2.41869e-08	altered
8	14805000	14810000	8	14810000	14815000	1.86039e-13	altered
8	16550000	16555000	8	16565000	16570000	0.0059363	altered
8	17460000	17465000	8	17555000	17560000	1.00451e-12	conserved
8	17555000	17560000	8	17570000	17575000	0.00403523	altered
8	17720000	17725000	8	17775000	17780000	7.73588e-06	altered
8	18765000	18770000	8	19120000	19125000	9.36881e-06	conserved
8	19410000	19415000	8	19495000	19500000	2.99058e-05	altered
8	19800000	19805000	8	19845000	19850000	3.14641e-07	altered
8	21780000	21785000	8	21805000	21810000	0.00137201	altered
8	24975000	24980000	8	25005000	25010000	8.17861e-06	altered
8	26545000	26550000	8	27060000	27065000	3.92416e-11	conserved
8	28350000	28355000	8	28430000	28435000	1.6955e-08	conserved
8	28350000	28355000	8	28560000	28565000	0.000140758	conserved
8	28740000	28745000	8	28890000	28895000	3.29179e-05	altered
8	30400000	30405000	8	30460000	30465000	0.00120153	altered
8	32410000	32415000	8	33185000	33190000	2.08805e-05	altered
8	36030000	36035000	8	36065000	36070000	0.00600631	altered
8	36945000	36950000	8	37010000	37015000	2.42326e-05	altered
8	37720000	37725000	8	37745000	37750000	4.07494e-08	altered
8	38125000	38130000	8	38235000	38240000	7.38603e-08	altered
8	39230000	39235000	8	39385000	39390000	0.000936846	altered
8	41850000	41855000	8	41905000	41910000	1.30652e-05	conserved
8	42355000	42360000	8	42390000	42395000	0.00403032	conserved
8	42695000	42700000	8	42750000	42755000	7.6355e-13	altered
8	49230000	49235000	8	49835000	49840000	8.80147e-06	conserved
8	49890000	49895000	8	50820000	50825000	0.000532817	altered
8	50825000	50830000	8	51050000	51055000	1.24606e-06	altered
8	50835000	50840000	8	50885000	50890000	4.67193e-08	altered
8	53060000	53065000	8	53160000	53165000	1.87987e-05	altered
8	53555000	53560000	8	53605000	53610000	3.9837e-12	altered
8	53650000	53655000	8	53855000	53860000	0.000134341	altered
8	54620000	54625000	8	54655000	54660000	0.000200446	altered
8	58335000	58340000	8	59300000	59305000	1.73914e-05	conserved
8	58905000	58910000	8	59300000	59305000	1.8004e-05	conserved
8	60215000	60220000	8	60280000	60285000	5.09724e-06	altered
8	61590000	61595000	8	61690000	61695000	7.83719e-09	altered
8	61775000	61780000	8	61915000	61920000	1.03802e-06	altered
8	61935000	61940000	8	62005000	62010000	1.34136e-05	altered
8	62565000	62570000	8	62625000	62630000	2.5546e-07	conserved
8	64515000	64520000	8	65285000	65290000	3.03917e-09	conserved
8	64615000	64620000	8	64660000	64665000	0.00650243	conserved
8	65480000	65485000	8	66470000	66475000	2.17189e-06	conserved
8	65485000	65490000	8	66470000	66475000	2.51581e-05	conserved
8	66980000	66985000	8	67015000	67020000	2.65282e-09	altered
8	67575000	67580000	8	67620000	67625000	0.00436091	altered
8	69485000	69490000	8	70530000	70535000	1.12573e-11	conserved
8	70635000	70640000	8	70670000	70675000	3.07072e-06	altered
8	71060000	71065000	8	71580000	71585000	0.000488933	conserved
8	71155000	71160000	8	71310000	71315000	8.43158e-06	conserved
8	74215000	74220000	8	74565000	74570000	5.534e-06	conserved
8	74525000	74530000	8	74550000	74555000	0.000677891	altered
8	74885000	74890000	8	75260000	75265000	2.6932e-06	altered
8	77290000	77295000	8	77305000	77310000	2.81404e-05	altered
8	77315000	77320000	8	77590000	77595000	3.21235e-16	conserved
8	77490000	77495000	8	77525000	77530000	0.00840793	altered
8	77595000	77600000	8	77910000	77915000	6.65122e-08	altered
8	78315000	78320000	8	78340000	78345000	7.71302e-09	altered
8	79575000	79580000	8	79630000	79635000	1.3134e-08	altered
8	79630000	79635000	8	80570000	80575000	3.56162e-05	altered
8	80525000	80530000	8	80560000	80565000	7.95841e-08	conserved
8	81525000	81530000	8	81905000	81910000	7.99238e-08	conserved
8	81635000	81640000	8	81785000	81790000	5.53024e-05	altered
8	81940000	81945000	8	82015000	82020000	4.7424e-13	conserved
8	81945000	81950000	8	82020000	82025000	1.83797e-11	conserved
8	85560000	85565000	8	85940000	85945000	2.00875e-09	conserved
8	86360000	86365000	8	86980000	86985000	4.73151e-14	conserved
8	87980000	87985000	8	88020000	88025000	0.000350059	altered
8	89140000	89145000	8	89195000	89200000	0.000872155	altered
8	89210000	89215000	8	89255000	89260000	2.78395e-07	altered
8	91795000	91800000	8	91840000	91845000	7.36903e-06	altered
8	91995000	92000000	8	92050000	92055000	2.13884e-05	altered
8	93290000	93295000	8	93355000	93360000	4.70371e-14	conserved
8	93480000	93485000	8	93525000	93530000	2.50263e-06	altered
8	93520000	93525000	8	93620000	93625000	7.35577e-06	conserved
8	94715000	94720000	8	94750000	94755000	8.58673e-19	conserved
8	96260000	96265000	8	96275000	96280000	0.0294084	altered
8	99340000	99345000	8	99480000	99485000	0.000147919	altered
8	101160000	101165000	8	101550000	101555000	1.0086e-20	conserved
8	101575000	101580000	8	101725000	101730000	1.44045e-09	conserved
8	101960000	101965000	8	102215000	102220000	2.57853e-08	conserved
8	102800000	102805000	8	102830000	102835000	0.0047046	altered
8	103875000	103880000	8	104030000	104035000	7.14665e-06	conserved
8	104830000	104835000	8	105425000	105430000	1.21507e-06	altered
8	105255000	105260000	8	105430000	105435000	8.76392e-10	conserved
8	105355000	105360000	8	105430000	105435000	1.01363e-07	altered
8	105545000	105550000	8	105600000	105605000	1.0838e-05	altered
8	105800000	105805000	8	106335000	106340000	1.63965e-08	conserved
8	105805000	105810000	8	105895000	105900000	6.48848e-10	conserved
8	106005000	106010000	8	106100000	106105000	6.09277e-09	altered
8	106335000	106340000	8	106775000	106780000	3.96298e-05	altered
8	108545000	108550000	8	108790000	108795000	1.08335e-09	conserved
8	109930000	109935000	8	110325000	110330000	6.67254e-06	altered
8	110360000	110365000	8	110545000	110550000	1.89415e-06	altered
8	110360000	110365000	8	110730000	110735000	5.73016e-10	conserved
8	110550000	110555000	8	110655000	110660000	5.06005e-06	altered
8	118140000	118145000	8	118245000	118250000	1.62872e-06	altered
8	118410000	118415000	8	118455000	118460000	9.60539e-06	altered
8	119950000	119955000	8	120065000	120070000	2.89766e-06	altered
8	120880000	120885000	8	121095000	121100000	4.77059e-05	conserved
8	120880000	120885000	8	121430000	121435000	2.82984e-07	conserved
8	121460000	121465000	8	121950000	121955000	2.5108e-12	conserved
8	122270000	122275000	8	122650000	122655000	7.2997e-05	conserved
8	123560000	123565000	8	123605000	123610000	0.00264004	altered
8	124260000	124265000	8	124280000	124285000	1.52877e-06	altered
8	124280000	124285000	8	124405000	124410000	0.000122135	conserved
8	124790000	124795000	8	124825000	124830000	1.24834e-12	altered
8	125960000	125965000	8	126005000	126010000	2.46199e-07	altered
8	130550000	130555000	8	130575000	130580000	0.000222214	altered
8	131310000	131315000	8	131365000	131370000	6.89324e-06	altered
8	144140000	144145000	8	144165000	144170000	1.18727e-07	altered
9	2130000	2135000	9	2630000	2635000	4.67616e-07	altered
9	2155000	2160000	9	2240000	2245000	5.36495e-06	conserved
9	2810000	2815000	9	2815000	2820000	0.00103801	altered
9	2870000	2875000	9	3520000	3525000	2.29441e-05	conserved
9	5560000	5565000	9	5585000	5590000	6.22199e-07	altered
9	8530000	8535000	9	8625000	8630000	0.0053196	altered
9	8650000	8655000	9	8730000	8735000	0.000673146	altered
9	8990000	8995000	9	9005000	9010000	0.00306176	altered
9	10080000	10085000	9	10105000	10110000	7.41823e-05	altered
9	10560000	10565000	9	10565000	10570000	1.71144e-18	altered
9	12670000	12675000	9	12675000	12680000	0.00321411	conserved
9	13365000	13370000	9	13420000	13425000	5.76887e-07	altered
9	13440000	13445000	9	14305000	14310000	1.80911e-11	altered
9	14750000	14755000	9	14765000	14770000	0.00393808	altered
9	15830000	15835000	9	15870000	15875000	0.000920269	altered
9	17460000	17465000	9	17465000	17470000	0.00439263	altered
9	17810000	17815000	9	18210000	18215000	4.44172e-06	conserved
9	19050000	19055000	9	19095000	19100000	1.17265e-09	altered
9	20355000	20360000	9	20615000	20620000	2.76128e-07	conserved
9	21325000	21330000	9	21785000	21790000	6.37207e-07	conserved
9	21490000	21495000	9	21785000	21790000	5.77226e-10	altered
9	22305000	22310000	9	22450000	22455000	1.9631e-11	conserved
9	26890000	26895000	9	26945000	26950000	3.27039e-07	altered
9	27330000	27335000	9	27545000	27550000	8.60445e-09	altered
9	29675000	29680000	9	29700000	29705000	0.00633802	altered
9	31170000	31175000	9	31175000	31180000	0.0078628	altered
9	32375000	32380000	9	32570000	32575000	5.41828e-09	altered
9	32410000	32415000	9	32435000	32440000	2.87059e-07	altered
9	32550000	32555000	9	32570000	32575000	2.58091e-07	altered
9	32580000	32585000	9	32965000	32970000	7.72199e-06	conserved
9	33025000	33030000	9	33040000	33045000	1.33123e-08	altered
9	68415000	68420000	9	68420000	68425000	0.00806226	conserved
9	73255000	73260000	9	73870000	73875000	5.93237e-05	conserved
9	74155000	74160000	9	74160000	74165000	0.00375932	conserved
9	74650000	74655000	9	74885000	74890000	7.96145e-06	altered
9	75515000	75520000	9	75520000	75525000	0.000750817	altered
9	75730000	75735000	9	75795000	75800000	1.59204e-09	altered
9	78525000	78530000	9	78570000	78575000	4.61577e-05	altered
9	79335000	79340000	9	79360000	79365000	1.67294e-08	altered
9	84305000	84310000	9	84430000	84435000	7.66076e-05	conserved
9	87590000	87595000	9	87650000	87655000	4.37777e-08	altered
9	88955000	88960000	9	88960000	88965000	4.48772e-20	altered
9	92210000	92215000	9	92860000	92865000	3.31221e-08	conserved
9	95610000	95615000	9	95635000	95640000	0.00167539	altered
9	97440000	97445000	9	97885000	97890000	0.00138118	conserved
9	98270000	98275000	9	98635000	98640000	4.71953e-06	altered
9	98905000	98910000	9	98965000	98970000	7.21452e-08	altered
9	99210000	99215000	9	99380000	99385000	1.15299e-05	altered
9	100230000	100235000	9	100375000	100380000	2.90854e-06	conserved
9	100400000	100405000	9	100445000	100450000	4.54399e-17	altered
9	100685000	100690000	9	100740000	100745000	6.80177e-09	conserved
9	100685000	100690000	9	101020000	101025000	9.47465e-05	conserved
9	101915000	101920000	9	103080000	103085000	4.86805e-08	altered
9	102185000	102190000	9	102235000	102240000	0.00427215	altered
9	103365000	103370000	9	104150000	104155000	3.45589e-05	altered
9	104660000	104665000	9	104665000	104670000	0.00220889	altered
9	105255000	105260000	9	105270000	105275000	0.00231904	altered
9	106670000	106675000	9	106695000	106700000	9.24985e-07	altered
9	107680000	107685000	9	107750000	107755000	2.43743e-06	altered
9	112305000	112310000	9	112325000	112330000	0.00372264	altered
9	115250000	115255000	9	115480000	115485000	4.46573e-05	altered
9	116575000	116580000	9	116595000	116600000	0.000952393	altered
9	117880000	117885000	9	118280000	118285000	3.81374e-10	altered
9	122145000	122150000	9	122185000	122190000	0.000317152	conserved
9	123380000	123385000	9	123455000	123460000	8.13473e-06	altered
9	123955000	123960000	9	124135000	124140000	6.33124e-08	altered
9	124915000	124920000	9	125025000	125030000	2.42367e-06	altered
9	125030000	125035000	9	125075000	125080000	9.28659e-10	altered
9	125665000	125670000	9	125690000	125695000	0.00675623	altered
9	130025000	130030000	9	130050000	130055000	0.00146634	altered
9	131320000	131325000	9	131365000	131370000	1.33816e-07	altered
9	132870000	132875000	9	132995000	133000000	5.00927e-10	conserved
9	136210000	136215000	9	136240000	136245000	0.0004099	conserved
9	137765000	137770000	9	137795000	137800000	9.14896e-05	altered
10	1745000	1750000	10	1770000	1775000	0.000139669	altered
10	4890000	4895000	10	5470000	5475000	1.09614e-11	conserved
10	6150000	6155000	10	6440000	6445000	1.0731e-07	conserved
10	6720000	6725000	10	6800000	6805000	3.32569e-15	altered
10	7910000	7915000	10	9340000	9345000	2.95646e-10	conserved
10	9910000	9915000	10	11060000	11065000	8.02579e-05	altered
10	10380000	10385000	10	10480000	10485000	8.66098e-06	altered
10	13655000	13660000	10	13670000	13675000	2.64514e-07	altered
10	13945000	13950000	10	14015000	14020000	1.78915e-07	altered
10	15475000	15480000	10	15865000	15870000	1.07991e-07	conserved
10	17240000	17245000	10	17265000	17270000	7.10808e-06	altered
10	18425000	18430000	10	18495000	18500000	1.36987e-05	conserved
10	20540000	20545000	10	20555000	20560000	0.00202629	altered
10	21170000	21175000	10	21175000	21180000	0.0055119	altered
10	21810000	21815000	10	22605000	22610000	1.66678e-13	conserved
10	21815000	21820000	10	21820000	21825000	0.00115855	altered
10	22290000	22295000	10	22600000	22605000	0.00140531	conserved
10	22515000	22520000	10	23275000	23280000	4.21422e-05	conserved
10	22540000	22545000	10	22625000	22630000	1.01037e-09	altered
10	22600000	22605000	10	22625000	22630000	0.00048683	altered
10	22625000	22630000	10	23275000	23280000	1.02795e-06	altered
10	22760000	22765000	10	22845000	22850000	6.75529e-05	altered
10	25135000	25140000	10	25240000	25245000	9.0704e-07	altered
10	26235000	26240000	10	26240000	26245000	0.00627917	conserved
10	28820000	28825000	10	28885000	28890000	3.40849e-15	conserved
10	29975000	29980000	10	30020000	30025000	1.73012e-05	altered
10	30600000	30605000	10	30625000	30630000	2.33466e-08	altered
10	31260000	31265000	10	31305000	31310000	0.000511167	altered
10	31320000	31325000	10	31610000	31615000	3.04785e-06	altered
10	31610000	31615000	10	32095000	32100000	4.78284e-13	conserved
10	32150000	32155000	10	32215000	32220000	2.70063e-08	altered
10	32315000	32320000	10	32320000	32325000	0.00110496	altered
10	33615000	33620000	10	34925000	34930000	1.48246e-06	conserved
10	35410000	35415000	10	35505000	35510000	1.97655e-12	conserved
10	35925000	35930000	10	37065000	37070000	3.43768e-08	conserved
10	37515000	37520000	10	37520000	37525000	1.27826e-09	conserved
10	38145000	38150000	10	38265000	38270000	4.22614e-06	altered
10	52820000	52825000	10	53975000	53980000	0.000284184	altered
10	52835000	52840000	10	53000000	53005000	1.5367e-08	altered
10	59580000	59585000	10	59605000	59610000	8.47468e-05	altered
10	59635000	59640000	10	59640000	59645000	0.000552163	altered
10	59935000	59940000	10	60050000	60055000	3.79329e-09	conserved
10	61860000	61865000	10	62190000	62195000	8.34145e-06	conserved
10	62330000	62335000	10	62385000	62390000	1.57321e-09	conserved
10	62540000	62545000	10	62545000	62550000	0.0153065	altered
10	62580000	62585000	10	63040000	63045000	0.00044521	altered
10	63195000	63200000	10	63245000	63250000	0.000221543	altered
10	63660000	63665000	10	64000000	64005000	3.14641e-07	altered
10	66785000	66790000	10	66820000	66825000	2.83853e-06	altered
10	69360000	69365000	10	69405000	69410000	2.9805e-05	altered
10	69830000	69835000	10	70085000	70090000	2.30752e-06	conserved
10	70095000	70100000	10	70160000	70165000	0.000546681	conserved
10	70880000	70885000	10	70935000	70940000	3.64613e-09	altered
10	72170000	72175000	10	72185000	72190000	2.78056e-06	altered
10	73860000	73865000	10	73915000	73920000	7.23992e-12	altered
10	75115000	75120000	10	75170000	75175000	0.000143404	altered
10	77355000	77360000	10	77405000	77410000	7.58723e-05	altered
10	78930000	78935000	10	79400000	79405000	4.92413e-10	conserved
10	82930000	82935000	10	82945000	82950000	0.00021235	altered
10	83270000	83275000	10	83285000	83290000	8.40721e-05	altered
10	88515000	88520000	10	88625000	88630000	5.46727e-05	altered
10	88815000	88820000	10	88850000	88855000	8.66594e-11	conserved
10	89625000	89630000	10	90145000	90150000	1.19405e-06	conserved
10	89630000	89635000	10	89715000	89720000	0.000277905	altered
10	90695000	90700000	10	90745000	90750000	3.21147e-06	altered
10	91400000	91405000	10	91455000	91460000	1.16038e-08	altered
10	91590000	91595000	10	91615000	91620000	4.09696e-05	altered
10	92640000	92645000	10	93005000	93010000	9.03314e-13	altered
10	92640000	92645000	10	93010000	93015000	5.86461e-14	altered
10	92655000	92660000	10	92660000	92665000	3.05173e-05	altered
10	93250000	93255000	10	93390000	93395000	5.82243e-08	altered
10	93355000	93360000	10	93390000	93395000	0.000286306	altered
10	93620000	93625000	10	93670000	93675000	2.658e-06	altered
10	94765000	94770000	10	94815000	94820000	0.000221543	altered
10	95130000	95135000	10	95260000	95265000	1.03369e-11	altered
10	95700000	95705000	10	95750000	95755000	0.00196942	altered
10	95835000	95840000	10	96080000	96085000	6.62279e-08	altered
10	97130000	97135000	10	97145000	97150000	6.33913e-17	altered
10	97435000	97440000	10	97440000	97445000	0.00599927	altered
10	101945000	101950000	10	101985000	101990000	3.97625e-06	altered
10	102695000	102700000	10	102720000	102725000	3.68882e-09	altered
10	103210000	103215000	10	103225000	103230000	0.00129366	altered
10	103545000	103550000	10	103570000	103575000	1.15911e-05	altered
10	103890000	103895000	10	103910000	103915000	0.000968179	altered
10	104260000	104265000	10	104340000	104345000	3.91881e-09	conserved
10	104435000	104440000	10	104470000	104475000	3.6043e-06	altered
10	105650000	105655000	10	105880000	105885000	3.88966e-10	conserved
10	105760000	105765000	10	105765000	105770000	3.41042e-11	altered
10	105780000	105785000	10	105785000	105790000	3.27843e-13	altered
10	105840000	105845000	10	105875000	105880000	5.10834e-10	altered
10	111685000	111690000	10	111760000	111765000	0.00158533	altered
10	111980000	111985000	10	112035000	112040000	1.6364e-18	conserved
10	112065000	112070000	10	112325000	112330000	5.02849e-08	altered
10	112505000	112510000	10	112650000	112655000	1.94766e-11	conserved
10	112940000	112945000	10	112975000	112980000	0.00662439	altered
10	113910000	113915000	10	113935000	113940000	2.28267e-05	conserved
10	114710000	114715000	10	114815000	114820000	0.000475071	altered
10	119785000	119790000	10	119790000	119795000	0.012048	conserved
10	120335000	120340000	10	120480000	120485000	3.51484e-15	conserved
10	120790000	120795000	10	120840000	120845000	2.64514e-07	conserved
10	122695000	122700000	10	123655000	123660000	2.55026e-08	altered
10	122710000	122715000	10	122830000	122835000	7.43348e-08	conserved
10	127410000	127415000	10	127415000	127420000	0.00120153	altered
10	129710000	129715000	10	129795000	129800000	2.67783e-07	conserved
10	130060000	130065000	10	130325000	130330000	1.47944e-05	conserved
10	130830000	130835000	10	131755000	131760000	5.19648e-05	conserved
11	3870000	3875000	11	4090000	4095000	2.30316e-06	altered
11	4920000	4925000	11	4925000	4930000	0.00142602	altered
11	6130000	6135000	11	6145000	6150000	0.00398639	altered
11	8455000	8460000	11	8505000	8510000	3.03121e-05	altered
11	10130000	10135000	11	10145000	10150000	2.88823e-07	altered
11	10830000	10835000	11	10875000	10880000	0.000280401	altered
11	12820000	12825000	11	12885000	12890000	2.12706e-06	altered
11	14500000	14505000	11	14505000	14510000	0.00320215	altered
11	14555000	14560000	11	14920000	14925000	2.34501e-08	conserved
11	20765000	20770000	11	20790000	20795000	2.08388e-07	altered
11	26095000	26100000	11	26100000	26105000	9.90034e-06	altered
11	27140000	27145000	11	27145000	27150000	0.00594326	altered
11	27205000	27210000	11	27505000	27510000	3.04307e-16	conserved
11	27375000	27380000	11	27470000	27475000	0.00151372	altered
11	27550000	27555000	11	27595000	27600000	3.40245e-06	altered
11	27715000	27720000	11	29350000	29355000	3.17572e-06	altered
11	27955000	27960000	11	27970000	27975000	0.00139784	altered
11	28755000	28760000	11	28760000	28765000	0.000428144	altered
11	29185000	29190000	11	29225000	29230000	5.95174e-05	altered
11	29470000	29475000	11	30335000	30340000	1.36818e-12	conserved
11	30360000	30365000	11	30875000	30880000	1.48565e-07	altered
11	30375000	30380000	11	30945000	30950000	1.64332e-08	conserved
11	30600000	30605000	11	30935000	30940000	2.74942e-06	altered
11	30610000	30615000	11	30655000	30660000	2.23026e-06	conserved
11	31255000	31260000	11	32195000	32200000	8.53516e-07	conserved
11	31255000	31260000	11	32315000	32320000	6.10436e-08	conserved
11	31260000	31265000	11	31665000	31670000	1.04421e-05	altered
11	31660000	31665000	11	31785000	31790000	7.30759e-08	altered
11	31785000	31790000	11	31835000	31840000	0.000367416	altered
11	33180000	33185000	11	33345000	33350000	3.54454e-06	altered
11	33380000	33385000	11	33705000	33710000	8.60537e-18	conserved
11	33875000	33880000	11	33995000	34000000	9.97098e-06	conserved
11	34075000	34080000	11	34125000	34130000	1.32229e-08	conserved
11	34475000	34480000	11	34500000	34505000	0.000333963	altered
11	34605000	34610000	11	34910000	34915000	7.26357e-06	conserved
11	35435000	35440000	11	35505000	35510000	2.58892e-06	conserved
11	37125000	37130000	11	38740000	38745000	0.00637506	altered
11	40400000	40405000	11	40415000	40420000	0.00164054	altered
11	41520000	41525000	11	42545000	42550000	0.00147414	altered
11	45135000	45140000	11	45330000	45335000	3.53984e-07	altered
11	45865000	45870000	11	46025000	46030000	4.34184e-05	altered
11	45960000	45965000	11	46025000	46030000	0.00018716	altered
11	55710000	55715000	11	56550000	56555000	4.13112e-05	conserved
11	56615000	56620000	11	56650000	56655000	0.000296701	conserved
11	57530000	57535000	11	57545000	57550000	0.000501012	altered
11	57530000	57535000	11	58290000	58295000	0.00393808	altered
11	58285000	58290000	11	58340000	58345000	0.000135391	altered
11	61585000	61590000	11	61590000	61595000	5.06005e-06	conserved
11	63245000	63250000	11	63400000	63405000	6.31767e-08	conserved
11	65435000	65440000	11	65470000	65475000	1.07928e-06	conserved
11	66950000	66955000	11	66995000	67000000	5.82859e-13	altered
11	67855000	67860000	11	67860000	67865000	3.04785e-06	conserved
11	69840000	69845000	11	69885000	69890000	0.00135202	altered
11	71740000	71745000	11	71795000	71800000	2.23061e-07	altered
11	74345000	74350000	11	74350000	74355000	0.0123128	altered
11	74485000	74490000	11	74490000	74495000	0.00478996	conserved
11	76055000	76060000	11	76070000	76075000	1.29056e-05	altered
11	76090000	76095000	11	76155000	76160000	9.91095e-10	conserved
11	76255000	76260000	11	76260000	76265000	0.00249372	conserved
11	77130000	77135000	11	77165000	77170000	0.000475755	altered
11	81455000	81460000	11	81480000	81485000	1.77518e-06	altered
11	81750000	81755000	11	81790000	81795000	1.00421e-05	altered
11	82995000	83000000	11	83525000	83530000	4.07812e-07	altered
11	94705000	94710000	11	94795000	94800000	1.14487e-05	altered
11	94880000	94885000	11	95495000	95500000	8.92327e-09	altered
11	94900000	94905000	11	94950000	94955000	9.10867e-18	conserved
11	94960000	94965000	11	95505000	95510000	7.83719e-09	conserved
11	95525000	95530000	11	95560000	95565000	1.89415e-06	altered
11	95745000	95750000	11	95770000	95775000	0.00206326	conserved
11	100445000	100450000	11	100725000	100730000	4.42921e-07	conserved
11	100445000	100450000	11	100800000	100805000	1.41761e-08	conserved
11	103320000	103325000	11	103325000	103330000	1.16321e-05	altered
11	104130000	104135000	11	104145000	104150000	0.000102398	altered
11	104480000	104485000	11	104495000	104500000	0.0151131	altered
11	105480000	105485000	11	105730000	105735000	7.52928e-08	conserved
11	105915000	105920000	11	105920000	105925000	0.00673279	conserved
11	106180000	106185000	11	106225000	106230000	0.00314687	altered
11	106870000	106875000	11	106875000	106880000	0.00181221	altered
11	107985000	107990000	11	108525000	108530000	2.62951e-05	altered
11	108175000	108180000	11	108180000	108185000	0.00109452	altered
11	109295000	109300000	11	109535000	109540000	5.74201e-05	altered
11	109965000	109970000	11	110000000	110005000	9.96345e-07	altered
11	110315000	110320000	11	111105000	111110000	1.89242e-10	altered
11	111470000	111475000	11	111635000	111640000	9.23752e-13	conserved
11	111470000	111475000	11	111710000	111715000	2.59151e-07	altered
11	112100000	112105000	11	112145000	112150000	2.40536e-10	altered
11	112455000	112460000	11	112835000	112840000	1.58952e-11	conserved
11	112510000	112515000	11	112580000	112585000	0.000110457	altered
11	113175000	113180000	11	113600000	113605000	4.10516e-09	conserved
11	117715000	117720000	11	117810000	117815000	1.56977e-05	conserved
11	118085000	118090000	11	118130000	118135000	6.92733e-08	altered
11	118235000	118240000	11	118255000	118260000	5.75138e-05	conserved
11	118970000	118975000	11	119075000	119080000	0.00197965	conserved
11	120155000	120160000	11	120190000	120195000	0.000939421	altered
11	120210000	120215000	11	120270000	120275000	3.563e-12	conserved
11	120555000	120560000	11	120590000	120595000	0.00336084	altered
11	120835000	120840000	11	120970000	120975000	1.34659e-07	altered
11	121190000	121195000	11	121400000	121405000	3.3378e-10	conserved
11	121190000	121195000	11	121455000	121460000	7.44505e-13	altered
11	121535000	121540000	11	121590000	121595000	7.56148e-08	conserved
11	121610000	121615000	11	121965000	121970000	7.59077e-09	altered
11	121965000	121970000	11	122025000	122030000	5.47e-08	altered
11	121965000	121970000	11	122175000	122180000	8.97614e-06	altered
11	121965000	121970000	11	122310000	122315000	2.11901e-06	altered
11	122175000	122180000	11	122305000	122310000	1.73339e-10	conserved
11	122750000	122755000	11	122925000	122930000	1.99961e-11	altered
11	123375000	123380000	11	123445000	123450000	5.10349e-05	conserved
11	123955000	123960000	11	124045000	124050000	8.07741e-05	altered
11	125760000	125765000	11	125765000	125770000	0.000325696	altered
11	129095000	129100000	11	129130000	129135000	2.63276e-14	altered
11	130300000	130305000	11	130730000	130735000	3.24762e-06	altered
11	130310000	130315000	11	130735000	130740000	2.67783e-07	altered
12	380000	385000	12	415000	420000	1.17546e-09	altered
12	865000	870000	12	920000	925000	4.86805e-08	conserved
12	1225000	1230000	12	1695000	1700000	1.13937e-09	conserved
12	1770000	1775000	12	1795000	1800000	7.01117e-05	altered
12	3990000	3995000	12	4385000	4390000	9.93485e-10	conserved
12	4460000	4465000	12	4635000	4640000	0.000168644	conserved
12	9065000	9070000	12	9100000	9105000	0.032454	conserved
12	9900000	9905000	12	10290000	10295000	8.10963e-11	conserved
12	10305000	10310000	12	10365000	10370000	2.29111e-07	altered
12	12525000	12530000	12	12850000	12855000	2.93515e-21	conserved
12	14535000	14540000	12	14560000	14565000	1.96833e-08	altered
12	14935000	14940000	12	14950000	14955000	0.00175859	conserved
12	15675000	15680000	12	15710000	15715000	6.93069e-06	altered
12	16315000	16320000	12	16760000	16765000	2.15382e-07	altered
12	16400000	16405000	12	16425000	16430000	0.00212534	altered
12	16720000	16725000	12	16750000	16755000	1.87565e-12	altered
12	16760000	16765000	12	17030000	17035000	1.21742e-06	conserved
12	17010000	17015000	12	17030000	17035000	1.31041e-07	altered
12	17030000	17035000	12	17640000	17645000	0.0256814	altered
12	17320000	17325000	12	17365000	17370000	2.83322e-06	conserved
12	18400000	18405000	12	19340000	19345000	2.2336e-08	conserved
12	19285000	19290000	12	19330000	19335000	1.24847e-06	altered
12	20620000	20625000	12	20745000	20750000	1.05434e-06	conserved
12	21590000	21595000	12	21655000	21660000	2.68366e-10	altered
12	21850000	21855000	12	22140000	22145000	3.69367e-07	altered
12	21925000	21930000	12	22090000	22095000	0.00229838	altered
12	22405000	22410000	12	22480000	22485000	2.94245e-08	conserved
12	23005000	23010000	12	24930000	24935000	0.000236391	altered
12	23125000	23130000	12	23140000	23145000	0.000294507	altered
12	23725000	23730000	12	23850000	23855000	4.56272e-05	altered
12	25145000	25150000	12	25280000	25285000	2.44776e-11	conserved
12	25150000	25155000	12	25205000	25210000	2.79247e-10	altered
12	25360000	25365000	12	25395000	25400000	2.58062e-12	conserved
12	25395000	25400000	12	25535000	25540000	6.37243e-05	conserved
12	26110000	26115000	12	26180000	26185000	7.95841e-08	conserved
12	26195000	26200000	12	26270000	26275000	7.69161e-08	altered
12	27085000	27090000	12	27160000	27165000	1.9185e-07	conserved
12	27165000	27170000	12	27460000	27465000	6.06515e-08	conserved
12	27305000	27310000	12	27330000	27335000	0.000156627	altered
12	27675000	27680000	12	27705000	27710000	2.6947e-08	altered
12	31565000	31570000	12	31610000	31615000	6.3772e-06	altered
12	33100000	33105000	12	34170000	34175000	3.86102e-10	altered
12	38805000	38810000	12	38820000	38825000	0.00997119	altered
12	41665000	41670000	12	42495000	42500000	1.85213e-07	conserved
12	45935000	45940000	12	46115000	46120000	1.71519e-05	altered
12	49070000	49075000	12	49105000	49110000	2.33396e-05	altered
12	49580000	49585000	12	49625000	49630000	1.04615e-06	conserved
12	50375000	50380000	12	50410000	50415000	4.23735e-07	altered
12	50900000	50905000	12	51030000	51035000	0.00163838	conserved
12	50900000	50905000	12	51125000	51130000	3.2533e-05	altered
12	53935000	53940000	12	54000000	54005000	1.28444e-10	altered
12	53935000	53940000	12	54070000	54075000	1.58914e-08	conserved
12	54070000	54075000	12	54140000	54145000	1.90138e-06	conserved
12	54625000	54630000	12	54670000	54675000	6.33112e-06	altered
12	54650000	54655000	12	54750000	54755000	3.34805e-20	altered
12	58235000	58240000	12	58295000	58300000	1.01781e-08	altered
12	59280000	59285000	12	59305000	59310000	9.1378e-06	conserved
12	59310000	59315000	12	59465000	59470000	0.0152095	altered
12	62435000	62440000	12	62490000	62495000	2.28734e-09	altered
12	62995000	63000000	12	63185000	63190000	7.00721e-09	altered
12	64800000	64805000	12	64825000	64830000	1.80138e-09	altered
12	66285000	66290000	12	66340000	66345000	7.39562e-06	altered
12	67100000	67105000	12	67245000	67250000	5.58776e-07	conserved
12	68615000	68620000	12	68710000	68715000	1.36647e-07	conserved
12	69135000	69140000	12	69200000	69205000	1.06408e-07	conserved
12	69660000	69665000	12	69665000	69670000	1.35317e-05	conserved
12	70585000	70590000	12	70635000	70640000	8.67648e-06	altered
12	75725000	75730000	12	75780000	75785000	7.41558e-11	conserved
12	75920000	75925000	12	76735000	76740000	1.29023e-06	conserved
12	75950000	75955000	12	76430000	76435000	5.16897e-07	conserved
12	76430000	76435000	12	76465000	76470000	3.45584e-09	altered
12	78395000	78400000	12	78535000	78540000	8.27784e-09	altered
12	78540000	78545000	12	79260000	79265000	3.67864e-06	altered
12	78600000	78605000	12	78785000	78790000	5.31416e-15	altered
12	79260000	79265000	12	79310000	79315000	4.69497e-07	altered
12	80610000	80615000	12	80655000	80660000	1.77873e-05	altered
12	82730000	82735000	12	82745000	82750000	0.0153065	altered
12	83855000	83860000	12	83905000	83910000	2.67566e-11	altered
12	85380000	85385000	12	85425000	85430000	2.12295e-07	altered
12	87465000	87470000	12	87520000	87525000	1.79671e-08	altered
12	87745000	87750000	12	87760000	87765000	0.00211715	altered
12	88545000	88550000	12	89385000	89390000	1.83797e-11	conserved
12	88560000	88565000	12	88565000	88570000	0.00383836	altered
12	89410000	89415000	12	89920000	89925000	2.70063e-08	conserved
12	89855000	89860000	12	89910000	89915000	2.83315e-05	conserved
12	91365000	91370000	12	91745000	91750000	2.5497e-20	altered
12	96460000	96465000	12	96605000	96610000	2.20924e-06	conserved
12	96795000	96800000	12	96880000	96885000	1.69232e-06	altered
12	97380000	97385000	12	97855000	97860000	0.000536635	altered
12	97385000	97390000	12	97410000	97415000	0.000227648	altered
12	97860000	97865000	12	97950000	97955000	7.07163e-09	conserved
12	97950000	97955000	12	98015000	98020000	5.83421e-06	altered
12	98010000	98015000	12	98035000	98040000	0.000414693	altered
12	99440000	99445000	12	100050000	100055000	9.45265e-06	altered
12	99455000	99460000	12	99545000	99550000	0.000117073	altered
12	99890000	99895000	12	99895000	99900000	0.0132522	altered
12	100595000	100600000	12	100660000	100665000	2.85306e-07	altered
12	100740000	100745000	12	100945000	100950000	1.68024e-11	conserved
12	103890000	103895000	12	103940000	103945000	2.10968e-05	conserved
12	105500000	105505000	12	105535000	105540000	5.16897e-07	altered
12	106490000	106495000	12	106525000	106530000	3.67042e-05	altered
12	107520000	107525000	12	107990000	107995000	2.59151e-07	conserved
12	108310000	108315000	12	108905000	108910000	0.0165822	altered
12	108915000	108920000	12	108950000	108955000	6.3427e-13	altered
12	108955000	108960000	12	109195000	109200000	8.0265e-08	conserved
12	108960000	108965000	12	109055000	109060000	5.18796e-05	altered
12	109060000	109065000	12	109115000	109120000	6.21678e-18	altered
12	109080000	109085000	12	109195000	109200000	5.17932e-07	altered
12	109535000	109540000	12	109820000	109825000	1.43533e-10	altered
12	109915000	109920000	12	109950000	109955000	0.0353953	altered
12	110185000	110190000	12	110210000	110215000	0.000378323	altered
12	110905000	110910000	12	110935000	110940000	0.00182169	altered
12	111155000	111160000	12	111170000	111175000	0.0006722	altered
12	115115000	115120000	12	116190000	116195000	1.18478e-07	conserved
12	118620000	118625000	12	118810000	118815000	7.51105e-11	conserved
12	118895000	118900000	12	118930000	118935000	0.020816	altered
12	122710000	122715000	12	122745000	122750000	9.41463e-05	altered
12	123240000	123245000	12	123255000	123260000	1.4924e-05	altered
12	124070000	124075000	12	124115000	124120000	1.00779e-05	altered
12	124450000	124455000	12	124515000	124520000	8.59923e-06	altered
12	124520000	124525000	12	125250000	125255000	3.4118e-13	conserved
12	125820000	125825000	12	125845000	125850000	2.41501e-05	altered
12	133705000	133710000	12	133755000	133760000	1.24176e-22	altered
13	26145000	26150000	13	26625000	26630000	7.39803e-10	altered
13	27740000	27745000	13	27825000	27830000	4.11945e-07	conserved
13	29805000	29810000	13	29850000	29855000	0.013701	altered
13	31145000	31150000	13	31170000	31175000	1.78181e-05	altered
13	31710000	31715000	13	31725000	31730000	0.0178946	altered
13	32110000	32115000	13	32165000	32170000	0.000198624	altered
13	32480000	32485000	13	32605000	32610000	1.5645e-11	conserved
13	32890000	32895000	13	33110000	33115000	0.000448439	altered
13	34115000	34120000	13	34295000	34300000	4.12844e-08	conserved
13	34390000	34395000	13	34425000	34430000	0.000128201	altered
13	36550000	36555000	13	36845000	36850000	1.48934e-09	conserved
13	36860000	36865000	13	36915000	36920000	5.72897e-06	altered
13	37680000	37685000	13	38175000	38180000	8.52065e-17	conserved
13	39255000	39260000	13	39335000	39340000	5.42404e-06	conserved
13	40120000	40125000	13	40170000	40175000	1.43114e-05	altered
13	43660000	43665000	13	44375000	44380000	4.01093e-09	conserved
13	43880000	43885000	13	44355000	44360000	1.93846e-07	conserved
13	49555000	49560000	13	49580000	49585000	0.00423609	altered
13	50505000	50510000	13	50570000	50575000	7.26194e-07	altered
13	51975000	51980000	13	52000000	52005000	1.13681e-05	altered
13	52010000	52015000	13	52370000	52375000	2.78513e-08	altered
13	52020000	52025000	13	52375000	52380000	1.42336e-09	altered
13	52160000	52165000	13	52195000	52200000	0.00962207	altered
13	53195000	53200000	13	53220000	53225000	2.57302e-09	altered
13	53835000	53840000	13	53895000	53900000	1.79907e-06	altered
13	55535000	55540000	13	55570000	55575000	4.5101e-07	altered
13	64495000	64500000	13	64530000	64535000	0.000115793	altered
13	67260000	67265000	13	67795000	67800000	6.61778e-15	altered
13	67460000	67465000	13	67565000	67570000	2.61863e-08	conserved
13	67460000	67465000	13	67790000	67795000	8.3706e-10	altered
13	67565000	67570000	13	67795000	67800000	2.28196e-09	altered
13	70020000	70025000	13	70080000	70085000	1.48876e-07	altered
13	70525000	70530000	13	70655000	70660000	5.65638e-06	altered
13	72190000	72195000	13	72370000	72375000	4.52518e-05	altered
13	73300000	73305000	13	73350000	73355000	2.7388e-05	conserved
13	74335000	74340000	13	74860000	74865000	5.84598e-05	conserved
13	74340000	74345000	13	74405000	74410000	1.07537e-07	altered
13	74710000	74715000	13	74860000	74865000	3.4215e-06	conserved
13	74870000	74875000	13	75130000	75135000	0.00202629	altered
13	76450000	76455000	13	77260000	77265000	0.000153989	altered
13	76450000	76455000	13	77475000	77480000	2.70063e-08	conserved
13	76730000	76735000	13	76780000	76785000	3.16244e-09	altered
13	77600000	77605000	13	78050000	78055000	9.59379e-08	altered
13	77900000	77905000	13	78050000	78055000	6.02832e-06	conserved
13	78405000	78410000	13	78470000	78475000	6.34789e-10	conserved
13	78495000	78500000	13	78625000	78630000	9.14178e-07	altered
13	82515000	82520000	13	82550000	82555000	0.000347497	altered
13	85490000	85495000	13	86375000	86380000	2.22866e-08	conserved
13	92035000	92040000	13	92425000	92430000	5.41164e-12	altered
13	93060000	93065000	13	93075000	93080000	0.00245286	altered
13	95085000	95090000	13	95265000	95270000	8.31009e-10	conserved
13	95480000	95485000	13	95615000	95620000	2.53904e-08	conserved
13	97670000	97675000	13	98010000	98015000	5.7354e-08	altered
13	97760000	97765000	13	97995000	98000000	3.08794e-05	altered
13	97875000	97880000	13	98005000	98010000	3.65647e-07	conserved
13	97875000	97880000	13	98080000	98085000	7.17247e-06	altered
13	98005000	98010000	13	98080000	98085000	1.5436e-08	conserved
13	100155000	100160000	13	100180000	100185000	5.02032e-05	altered
13	100310000	100315000	13	100515000	100520000	3.29206e-12	conserved
13	100310000	100315000	13	100625000	100630000	5.23909e-08	altered
13	100310000	100315000	13	101165000	101170000	2.92071e-05	conserved
13	100515000	100520000	13	100615000	100620000	7.18182e-18	altered
13	100520000	100525000	13	100615000	100620000	1.16936e-14	altered
13	100520000	100525000	13	101165000	101170000	1.26796e-06	conserved
13	100520000	100525000	13	101170000	101175000	3.13574e-08	conserved
13	100645000	100650000	13	100885000	100890000	2.25573e-06	altered
13	100645000	100650000	13	101170000	101175000	1.87142e-07	conserved
13	101795000	101800000	13	102570000	102575000	3.39219e-07	conserved
13	103250000	103255000	13	103495000	103500000	1.77592e-09	altered
13	107190000	107195000	13	107215000	107220000	0.00169751	altered
13	108990000	108995000	13	109545000	109550000	4.96371e-08	altered
13	109075000	109080000	13	109090000	109095000	0.000809378	altered
13	109495000	109500000	13	109545000	109550000	4.29889e-05	altered
13	109610000	109615000	13	110440000	110445000	8.90773e-08	conserved
13	110440000	110445000	13	110650000	110655000	0.00017959	altered
13	110635000	110640000	13	110660000	110665000	3.89755e-05	altered
13	110770000	110775000	13	110785000	110790000	0.000568917	altered
13	111530000	111535000	13	111555000	111560000	1.00514e-16	altered
13	111805000	111810000	13	111860000	111865000	9.21163e-09	altered
13	114115000	114120000	13	114130000	114135000	0.0027144	altered
14	20525000	20530000	14	20555000	20560000	0.00370443	altered
14	20795000	20800000	14	21075000	21080000	3.60091e-18	conserved
14	20800000	20805000	14	20805000	20810000	5.13712e-05	conserved
14	20810000	20815000	14	20930000	20935000	1.47392e-06	altered
14	21535000	21540000	14	21570000	21575000	0.000376668	altered
14	23780000	23785000	14	23925000	23930000	6.93511e-12	altered
14	23945000	23950000	14	24025000	24030000	7.26835e-09	conserved
14	24350000	24355000	14	24395000	24400000	7.44937e-08	altered
14	26310000	26315000	14	26355000	26360000	0.000521514	altered
14	27065000	27070000	14	27335000	27340000	5.19405e-08	altered
14	29220000	29225000	14	29985000	29990000	2.27445e-11	conserved
14	30015000	30020000	14	30470000	30475000	1.56724e-12	conserved
14	30015000	30020000	14	30675000	30680000	8.89634e-06	conserved
14	31160000	31165000	14	31175000	31180000	0.0425885	altered
14	32030000	32035000	14	32410000	32415000	4.05632e-05	altered
14	33695000	33700000	14	33865000	33870000	7.44215e-05	altered
14	37875000	37880000	14	37920000	37925000	2.2097e-11	altered
14	38195000	38200000	14	38280000	38285000	3.47058e-13	altered
14	39510000	39515000	14	39530000	39535000	3.10359e-05	altered
14	45365000	45370000	14	45425000	45430000	2.94778e-07	conserved
14	45550000	45555000	14	45600000	45605000	2.19925e-08	altered
14	49205000	49210000	14	49680000	49685000	1.20334e-06	altered
14	49420000	49425000	14	49455000	49460000	4.15281e-07	altered
14	50095000	50100000	14	50150000	50155000	0.000109246	altered
14	50250000	50255000	14	50295000	50300000	3.41092e-12	altered
14	50325000	50330000	14	50580000	50585000	8.43001e-09	conserved
14	50785000	50790000	14	50995000	51000000	4.17355e-08	conserved
14	51410000	51415000	14	51675000	51680000	6.0004e-05	conserved
14	51420000	51425000	14	51470000	51475000	3.31947e-08	altered
14	51560000	51565000	14	51685000	51690000	2.89766e-06	conserved
14	52325000	52330000	14	52455000	52460000	8.48301e-08	conserved
14	57945000	57950000	14	58350000	58355000	2.34721e-11	altered
14	58020000	58025000	14	58035000	58040000	0.000314351	altered
14	59590000	59595000	14	59910000	59915000	2.26857e-06	conserved
14	60555000	60560000	14	60630000	60635000	4.41117e-09	conserved
14	61095000	61100000	14	61720000	61725000	1.23977e-10	conserved
14	68710000	68715000	14	69255000	69260000	0.000478502	conserved
14	69705000	69710000	14	69920000	69925000	7.66665e-06	altered
14	69865000	69870000	14	69925000	69930000	2.43684e-07	altered
14	72985000	72990000	14	73360000	73365000	8.69201e-06	conserved
14	73750000	73755000	14	73925000	73930000	3.41577e-09	altered
14	75470000	75475000	14	75515000	75520000	2.03953e-08	altered
14	75595000	75600000	14	75640000	75645000	2.79504e-05	altered
14	75595000	75600000	14	75770000	75775000	7.8338e-06	altered
14	76175000	76180000	14	76450000	76455000	7.57504e-05	altered
14	77800000	77805000	14	77815000	77820000	0.00592934	altered
14	78170000	78175000	14	78225000	78230000	4.07812e-07	altered
14	79330000	79335000	14	79365000	79370000	1.37508e-07	altered
14	79425000	79430000	14	81315000	81320000	5.59196e-10	altered
14	81415000	81420000	14	81455000	81460000	1.44304e-06	altered
14	85825000	85830000	14	85870000	85875000	0.000206004	altered
14	85945000	85950000	14	85980000	85985000	3.21524e-05	altered
14	87665000	87670000	14	87770000	87775000	0.00116483	altered
14	88660000	88665000	14	88785000	88790000	1.163e-08	conserved
14	89505000	89510000	14	90380000	90385000	5.83496e-08	conserved
14	90390000	90395000	14	90415000	90420000	0.00030069	altered
14	90865000	90870000	14	91160000	91165000	2.2499e-09	conserved
14	90865000	90870000	14	91335000	91340000	3.17572e-06	altered
14	90875000	90880000	14	90920000	90925000	0.00018404	altered
14	91225000	91230000	14	91335000	91340000	3.22607e-05	altered
14	91365000	91370000	14	91640000	91645000	0.000121944	altered
14	91370000	91375000	14	91750000	91755000	8.1056e-06	altered
14	91640000	91645000	14	91750000	91755000	7.18542e-06	altered
14	91725000	91730000	14	91750000	91755000	0.00272812	altered
14	92570000	92575000	14	93260000	93265000	0.000168904	altered
14	93210000	93215000	14	93255000	93260000	0.0100156	altered
14	93265000	93270000	14	93300000	93305000	1.05291e-07	altered
14	96465000	96470000	14	96740000	96745000	1.67648e-07	altered
14	97030000	97035000	14	97205000	97210000	3.07045e-07	conserved
14	97210000	97215000	14	97265000	97270000	0.000917743	altered
14	100665000	100670000	14	100700000	100705000	0.00821015	altered
14	103490000	103495000	14	103515000	103520000	3.67131e-07	altered
15	22845000	22850000	15	22880000	22885000	3.41292e-07	altered
15	25360000	25365000	15	25365000	25370000	8.43158e-06	conserved
15	26545000	26550000	15	26600000	26605000	2.46199e-07	altered
15	30115000	30120000	15	30175000	30180000	9.45961e-05	altered
15	34390000	34395000	15	34500000	34505000	2.92312e-08	altered
15	35215000	35220000	15	35255000	35260000	8.46115e-05	altered
15	36800000	36805000	15	36815000	36820000	0.000405159	altered
15	37175000	37180000	15	38170000	38175000	1.00297e-07	conserved
15	37315000	37320000	15	37380000	37385000	1.33591e-06	altered
15	37395000	37400000	15	38170000	38175000	1.00794e-09	conserved
15	38360000	38365000	15	38545000	38550000	7.25049e-06	conserved
15	39000000	39005000	15	40045000	40050000	5.3798e-07	altered
15	39960000	39965000	15	39965000	39970000	0.00915983	conserved
15	39975000	39980000	15	40045000	40050000	7.49585e-15	conserved
15	40325000	40330000	15	40505000	40510000	5.33461e-05	altered
15	42780000	42785000	15	42840000	42845000	4.68499e-06	altered
15	44255000	44260000	15	44380000	44385000	9.8127e-06	altered
15	44775000	44780000	15	44790000	44795000	0.000322825	conserved
15	45595000	45600000	15	45690000	45695000	4.7317e-15	conserved
15	45880000	45885000	15	45905000	45910000	0.00180985	altered
15	47485000	47490000	15	48275000	48280000	5.7985e-05	conserved
15	48650000	48655000	15	49090000	49095000	6.0512e-07	altered
15	48810000	48815000	15	48860000	48865000	5.04514e-05	altered
15	49170000	49175000	15	49335000	49340000	0.000352638	altered
15	49445000	49450000	15	49460000	49465000	3.00069e-05	altered
15	50645000	50650000	15	50715000	50720000	4.43355e-06	altered
15	50865000	50870000	15	50900000	50905000	1.02195e-06	altered
15	54270000	54275000	15	54300000	54305000	2.14629e-08	altered
15	57215000	57220000	15	57265000	57270000	0.000300244	altered
15	57435000	57440000	15	57505000	57510000	1.56428e-13	conserved
15	57520000	57525000	15	57585000	57590000	3.55388e-09	conserved
15	58455000	58460000	15	58480000	58485000	0.000176861	altered
15	68545000	68550000	15	68570000	68575000	3.83356e-11	altered
15	68905000	68910000	15	68955000	68960000	2.67806e-06	altered
15	69110000	69115000	15	69165000	69170000	5.43379e-07	conserved
15	69365000	69370000	15	69455000	69460000	3.96461e-09	altered
15	69710000	69715000	15	69715000	69720000	0.0026635	altered
15	71185000	71190000	15	71225000	71230000	6.62442e-06	altered
15	71185000	71190000	15	71735000	71740000	0.00213357	altered
15	73075000	73080000	15	73345000	73350000	4.41117e-09	conserved
15	73285000	73290000	15	73340000	73345000	2.87661e-05	altered
15	74775000	74780000	15	74820000	74825000	8.23847e-07	altered
15	76140000	76145000	15	76190000	76195000	3.12569e-09	altered
15	77230000	77235000	15	77360000	77365000	1.74761e-07	altered
15	79520000	79525000	15	79570000	79575000	2.6244e-08	altered
15	80190000	80195000	15	80350000	80355000	0.00180043	altered
15	81785000	81790000	15	82330000	82335000	7.85509e-09	altered
15	81795000	81800000	15	81840000	81845000	7.06688e-12	altered
15	82045000	82050000	15	82065000	82070000	4.2493e-05	altered
15	84105000	84110000	15	84225000	84230000	2.03842e-05	conserved
15	84665000	84670000	15	84670000	84675000	4.1933e-05	altered
15	89015000	89020000	15	89155000	89160000	3.52551e-07	conserved
15	89915000	89920000	15	89945000	89950000	1.36647e-07	altered
15	93350000	93355000	15	93445000	93450000	7.9776e-26	conserved
15	93470000	93475000	15	93535000	93540000	3.62191e-13	altered
15	99195000	99200000	15	99395000	99400000	1.66512e-10	conserved
15	101165000	101170000	15	101545000	101550000	2.79409e-14	conserved
15	101555000	101560000	15	101795000	101800000	1.18486e-13	conserved
15	101560000	101565000	15	101795000	101800000	1.27903e-11	conserved
15	101835000	101840000	15	102190000	102195000	3.39195e-09	conserved
15	102335000	102340000	15	102350000	102355000	5.36857e-09	altered
16	2805000	2810000	16	2820000	2825000	0.00185764	altered
16	7365000	7370000	16	7430000	7435000	1.86372e-05	altered
16	7965000	7970000	16	8010000	8015000	2.37263e-07	altered
16	9205000	9210000	16	9210000	9215000	8.23416e-05	altered
16	13080000	13085000	16	13135000	13140000	7.75986e-05	altered
16	14020000	14025000	16	14040000	14045000	5.62138e-05	conserved
16	17225000	17230000	16	17240000	17245000	0.00848439	altered
16	18815000	18820000	16	19075000	19080000	4.46408e-08	altered
16	19080000	19085000	16	19095000	19100000	0.0238566	altered
16	19095000	19100000	16	19510000	19515000	4.32354e-07	altered
16	20860000	20865000	16	20905000	20910000	4.492e-07	altered
16	22375000	22380000	16	22380000	22385000	0.00323413	conserved
16	25310000	25315000	16	25315000	25320000	0.0122329	altered
16	28835000	28840000	16	28850000	28855000	1.22207e-05	altered
16	30440000	30445000	16	30455000	30460000	1.66824e-05	altered
16	46395000	46400000	16	46425000	46430000	0.00691434	altered
16	46720000	46725000	16	46860000	46865000	3.26044e-14	conserved
16	46835000	46840000	16	46860000	46865000	4.11115e-07	conserved
16	49850000	49855000	16	49855000	49860000	0.000259063	altered
16	50060000	50065000	16	50095000	50100000	0.00601335	altered
16	50265000	50270000	16	50370000	50375000	2.8408e-08	altered
16	51930000	51935000	16	51935000	51940000	0.00137384	altered
16	52100000	52105000	16	52945000	52950000	4.42552e-08	conserved
16	52100000	52105000	16	53055000	53060000	1.26062e-06	conserved
16	54965000	54970000	16	55400000	55405000	8.773e-07	conserved
16	56100000	56105000	16	56145000	56150000	5.48519e-05	altered
16	56150000	56155000	16	56225000	56230000	2.72203e-07	altered
16	56545000	56550000	16	56630000	56635000	0.000297142	conserved
16	60505000	60510000	16	60510000	60515000	0.00100048	altered
16	67065000	67070000	16	67120000	67125000	4.96371e-08	altered
16	70410000	70415000	16	70555000	70560000	0.00019622	altered
16	71495000	71500000	16	71515000	71520000	4.73924e-05	altered
16	72100000	72105000	16	72125000	72130000	4.13799e-05	altered
16	73085000	73090000	16	73575000	73580000	0.000421368	conserved
16	73095000	73100000	16	73580000	73585000	1.45637e-05	conserved
16	74910000	74915000	16	74925000	74930000	0.0167043	altered
16	75230000	75235000	16	75415000	75420000	1.06259e-06	altered
16	77270000	77275000	16	77620000	77625000	0.00057788	conserved
16	78535000	78540000	16	79635000	79640000	8.29674e-06	conserved
16	81035000	81040000	16	81105000	81110000	5.11614e-08	altered
16	86395000	86400000	16	86420000	86425000	5.4494e-05	altered
16	89575000	89580000	16	89615000	89620000	3.35877e-05	altered
17	580000	585000	17	585000	590000	0.00227498	altered
17	1240000	1245000	17	1275000	1280000	2.35069e-12	altered
17	2320000	2325000	17	2495000	2500000	3.9828e-05	altered
17	2870000	2875000	17	2875000	2880000	0.00360124	altered
17	4980000	4985000	17	4995000	5000000	6.2286e-06	altered
17	9440000	9445000	17	9480000	9485000	0.000126214	altered
17	10610000	10615000	17	10615000	10620000	0.00104652	altered
17	14005000	14010000	17	14040000	14045000	9.13477e-13	altered
17	20825000	20830000	17	20830000	20835000	0.00540857	altered
17	27260000	27265000	17	27265000	27270000	2.75276e-05	conserved
17	27580000	27585000	17	27615000	27620000	1.50361e-09	altered
17	27970000	27975000	17	28015000	28020000	1.29674e-07	altered
17	30675000	30680000	17	30770000	30775000	6.08032e-13	altered
17	33765000	33770000	17	33770000	33775000	0.00300119	altered
17	34905000	34910000	17	34945000	34950000	8.98275e-13	altered
17	36780000	36785000	17	36795000	36800000	0.00131461	altered
17	38455000	38460000	17	38570000	38575000	9.15412e-06	conserved
17	38540000	38545000	17	38545000	38550000	8.44764e-05	conserved
17	40150000	40155000	17	40155000	40160000	0.000349032	altered
17	40865000	40870000	17	40890000	40895000	3.85914e-08	altered
17	41325000	41330000	17	41360000	41365000	0.00201845	altered
17	41770000	41775000	17	41835000	41840000	3.50031e-11	altered
17	44785000	44790000	17	44790000	44795000	9.12388e-07	altered
17	44800000	44805000	17	44805000	44810000	0.00102256	altered
17	46225000	46230000	17	46410000	46415000	1.96674e-07	altered
17	47865000	47870000	17	47890000	47895000	8.13111e-10	altered
17	48080000	48085000	17	48095000	48100000	0.0271949	altered
17	49085000	49090000	17	49125000	49130000	3.76156e-07	conserved
17	49815000	49820000	17	49820000	49825000	0.00332772	altered
17	50325000	50330000	17	50370000	50375000	9.5735e-08	altered
17	52315000	52320000	17	52320000	52325000	0.00351797	altered
17	53070000	53075000	17	53120000	53125000	1.27288e-06	altered
17	53140000	53145000	17	53260000	53265000	1.1943e-14	conserved
17	53260000	53265000	17	53330000	53335000	3.31052e-07	altered
17	55930000	55935000	17	56080000	56085000	4.58173e-08	conserved
17	56200000	56205000	17	56215000	56220000	0.000562479	altered
17	57185000	57190000	17	57230000	57235000	0.00263005	altered
17	58675000	58680000	17	58705000	58710000	4.39292e-06	altered
17	59950000	59955000	17	59995000	60000000	3.75445e-06	altered
17	62160000	62165000	17	62300000	62305000	4.23735e-07	altered
17	63040000	63045000	17	63045000	63050000	0.00314296	altered
17	65370000	65375000	17	65685000	65690000	1.35375e-09	conserved
17	66770000	66775000	17	67240000	67245000	2.05822e-07	conserved
17	66990000	66995000	17	67020000	67025000	4.78934e-06	altered
17	67540000	67545000	17	67545000	67550000	0.00625723	altered
17	67560000	67565000	17	68620000	68625000	3.48823e-09	conserved
17	67565000	67570000	17	68160000	68165000	7.57763e-08	altered
17	68180000	68185000	17	68195000	68200000	0.00088183	altered
17	68500000	68505000	17	68505000	68510000	0.000674092	conserved
17	68760000	68765000	17	70115000	70120000	3.20549e-06	conserved
17	70120000	70125000	17	70510000	70515000	6.75103e-12	altered
17	70265000	70270000	17	70340000	70345000	6.67978e-08	altered
17	73660000	73665000	17	73685000	73690000	8.16932e-12	altered
17	74310000	74315000	17	74325000	74330000	3.18759e-06	altered
17	75535000	75540000	17	76010000	76015000	6.19731e-07	conserved
17	75725000	75730000	17	75960000	75965000	3.81404e-05	altered
17	75955000	75960000	17	76005000	76010000	6.09419e-12	conserved
17	76700000	76705000	17	76755000	76760000	4.26753e-14	altered
17	77720000	77725000	17	77750000	77755000	0.000137943	altered
17	79540000	79545000	17	79570000	79575000	3.8186e-15	conserved
17	79830000	79835000	17	79845000	79850000	1.75159e-06	altered
17	80225000	80230000	17	80250000	80255000	6.8808e-06	altered
18	290000	295000	18	615000	620000	4.37777e-08	conserved
18	900000	905000	18	2540000	2545000	1.01996e-06	altered
18	3280000	3285000	18	3665000	3670000	5.9362e-08	conserved
[truncated: 243 more rows]

## Sheet: Control_loop_information
Chr	Region1_start	Region1_end	Chr	Region2_start	Region2_end	P value
1	3085000	3090000	1	3140000	3145000	1.71519e-05
1	5975000	5980000	1	6030000	6035000	7.68056e-12
1	6880000	6885000	1	6945000	6950000	1.22253e-11
1	7820000	7825000	1	7825000	7830000	0.00599225
1	8020000	8025000	1	8085000	8090000	2.09164e-05
1	8085000	8090000	1	8375000	8380000	8.93669e-14
1	8760000	8765000	1	8875000	8880000	3.61234e-10
1	10015000	10020000	1	10390000	10395000	0.000399886
1	10270000	10275000	1	10355000	10360000	1.47685e-05
1	10570000	10575000	1	10925000	10930000	1.05002e-09
1	10590000	10595000	1	10660000	10665000	2.86473e-07
1	10590000	10595000	1	10850000	10855000	3.55046e-10
1	10790000	10795000	1	10850000	10855000	2.55026e-08
1	11165000	11170000	1	11275000	11280000	6.96655e-07
1	11345000	11350000	1	11535000	11540000	2.80677e-06
1	12755000	12760000	1	12795000	12800000	5.71854e-06
1	13985000	13990000	1	14280000	14285000	7.60812e-09
1	14030000	14035000	1	14075000	14080000	7.0917e-07
1	15475000	15480000	1	15605000	15610000	9.6398e-14
1	16940000	16945000	1	17215000	17220000	4.4499e-06
1	17230000	17235000	1	17370000	17375000	6.72956e-10
1	19230000	19235000	1	19275000	19280000	0.00217233
1	19295000	19300000	1	19340000	19345000	3.05693e-11
1	19455000	19460000	1	19525000	19530000	3.3835e-06
1	19735000	19740000	1	19790000	19795000	2.67014e-16
1	19740000	19745000	1	19920000	19925000	2.36045e-06
1	20545000	20550000	1	20805000	20810000	1.46237e-12
1	20835000	20840000	1	20955000	20960000	1.37987e-09
1	22040000	22045000	1	22045000	22050000	0.00113376
1	22410000	22415000	1	22415000	22420000	1.47944e-05
1	23370000	23375000	1	23375000	23380000	8.91225e-06
1	23610000	23615000	1	23665000	23670000	2.66373e-10
1	23870000	23875000	1	23960000	23965000	0.000211386
1	24525000	24530000	1	24715000	24720000	6.63359e-16
1	25010000	25015000	1	25165000	25170000	2.31626e-06
1	25565000	25570000	1	25665000	25670000	8.76245e-09
1	25935000	25940000	1	26125000	26130000	7.80986e-05
1	26225000	26230000	1	26230000	26235000	0.00908815
1	26225000	26230000	1	26320000	26325000	1.81827e-20
1	26765000	26770000	1	26780000	26785000	0.000170468
1	26925000	26930000	1	27115000	27120000	8.80559e-12
1	26925000	26930000	1	27200000	27205000	4.23427e-13
1	26945000	26950000	1	27015000	27020000	2.77837e-13
1	27365000	27370000	1	27420000	27425000	3.51829e-06
1	27755000	27760000	1	27810000	27815000	1.00131e-20
1	27995000	28000000	1	28040000	28045000	4.11743e-05
1	28050000	28055000	1	28085000	28090000	0.000248787
1	28235000	28240000	1	28315000	28320000	1.53998e-05
1	28410000	28415000	1	28530000	28535000	1.1422e-08
1	28765000	28770000	1	28815000	28820000	1.74539e-08
1	32375000	32380000	1	32495000	32500000	3.28335e-08
1	33285000	33290000	1	33550000	33555000	9.08901e-06
1	33295000	33300000	1	33315000	33320000	6.59992e-10
1	33410000	33415000	1	33550000	33555000	1.0731e-07
1	33870000	33875000	1	33875000	33880000	8.1056e-06
1	34195000	34200000	1	34625000	34630000	3.795e-05
1	34200000	34205000	1	34625000	34630000	5.00681e-08
1	35465000	35470000	1	35470000	35475000	0.00083443
1	35495000	35500000	1	35545000	35550000	0.000137728
1	35640000	35645000	1	35645000	35650000	0.00155632
1	35665000	35670000	1	35760000	35765000	6.66299e-09
1	36200000	36205000	1	36225000	36230000	8.16547e-09
1	36695000	36700000	1	36750000	36755000	1.23453e-12
1	36745000	36750000	1	36885000	36890000	1.906e-05
1	38055000	38060000	1	38155000	38160000	5.49377e-06
1	38275000	38280000	1	38320000	38325000	5.95824e-10
1	38455000	38460000	1	38480000	38485000	8.73876e-06
1	38485000	38490000	1	39300000	39305000	5.87282e-09
1	39570000	39575000	1	39655000	39660000	3.95133e-12
1	40165000	40170000	1	40170000	40175000	0.0072656
1	43145000	43150000	1	43150000	43155000	0.00225756
1	43285000	43290000	1	43310000	43315000	0.00210085
1	44235000	44240000	1	44390000	44395000	4.84235e-06
1	45490000	45495000	1	45665000	45670000	0.000113452
1	47130000	47135000	1	47185000	47190000	2.18468e-08
1	48465000	48470000	1	48525000	48530000	8.52649e-09
1	49385000	49390000	1	50570000	50575000	0.000233208
1	51240000	51245000	1	51430000	51435000	0.000526008
1	52725000	52730000	1	52730000	52735000	0.0112836
1	52895000	52900000	1	52955000	52960000	2.59187e-10
1	53820000	53825000	1	53850000	53855000	0.000263756
1	54330000	54335000	1	54415000	54420000	1.17801e-13
1	54415000	54420000	1	54515000	54520000	8.88279e-09
1	55615000	55620000	1	55675000	55680000	2.29243e-11
1	55750000	55755000	1	57045000	57050000	1.42365e-05
1	58980000	58985000	1	59120000	59125000	4.36642e-10
1	59545000	59550000	1	59580000	59585000	5.49377e-06
1	60100000	60105000	1	60125000	60130000	4.86906e-06
1	60160000	60165000	1	60215000	60220000	3.93307e-13
1	61330000	61335000	1	61355000	61360000	0.00049886
1	61330000	61335000	1	61420000	61425000	7.91868e-06
1	61655000	61660000	1	61705000	61710000	6.55286e-06
1	62975000	62980000	1	63210000	63215000	1.36508e-05
1	64085000	64090000	1	64705000	64710000	4.48127e-13
1	64730000	64735000	1	65285000	65290000	9.42193e-10
1	65735000	65740000	1	65770000	65775000	1.82232e-05
1	66455000	66460000	1	66820000	66825000	2.9359e-06
1	66715000	66720000	1	66820000	66825000	2.85889e-13
1	66715000	66720000	1	66910000	66915000	4.00644e-11
1	66820000	66825000	1	66910000	66915000	7.7966e-07
1	67255000	67260000	1	67310000	67315000	7.89029e-06
1	67490000	67495000	1	67515000	67520000	0.0287567
1	68000000	68005000	1	68225000	68230000	5.92925e-10
1	68230000	68235000	1	68570000	68575000	7.99884e-07
1	68315000	68320000	1	68575000	68580000	3.99911e-14
1	68580000	68585000	1	68810000	68815000	1.96415e-16
1	70035000	70040000	1	70605000	70610000	0.000520769
1	70605000	70610000	1	70610000	70615000	3.51557e-10
1	70620000	70625000	1	70625000	70630000	7.2352e-09
1	70670000	70675000	1	70685000	70690000	0.0136131
1	70900000	70905000	1	71515000	71520000	2.45694e-07
1	70990000	70995000	1	71515000	71520000	5.52458e-16
1	72050000	72055000	1	72500000	72505000	0.000130015
1	74970000	74975000	1	75155000	75160000	5.89804e-08
1	75580000	75585000	1	75605000	75610000	3.93261e-07
1	76190000	76195000	1	76250000	76255000	2.58543e-10
1	76460000	76465000	1	77585000	77590000	4.04596e-10
1	76545000	76550000	1	76600000	76605000	0.00011274
1	76620000	76625000	1	77590000	77595000	1.11492e-05
1	76740000	76745000	1	76755000	76760000	0.0203124
1	77355000	77360000	1	77390000	77395000	1.61938e-06
1	78610000	78615000	1	79070000	79075000	1.16704e-09
1	78980000	78985000	1	79035000	79040000	2.13151e-05
1	79080000	79085000	1	79140000	79145000	0.000671256
1	80820000	80825000	1	80910000	80915000	0.000974827
1	84610000	84615000	1	85220000	85225000	1.09621e-06
1	84630000	84635000	1	84765000	84770000	2.48228e-07
1	85410000	85415000	1	85715000	85720000	4.28886e-07
1	86200000	86205000	1	86225000	86230000	0.00166006
1	86285000	86290000	1	86345000	86350000	1.20845e-08
1	86850000	86855000	1	87160000	87165000	4.03549e-06
1	86905000	86910000	1	86920000	86925000	0.0106446
1	87375000	87380000	1	87550000	87555000	4.03898e-09
1	87615000	87620000	1	87795000	87800000	3.6614e-12
1	87790000	87795000	1	88420000	88425000	2.22373e-08
1	87790000	87795000	1	88765000	88770000	7.52175e-09
1	87795000	87800000	1	88145000	88150000	2.88234e-07
1	87795000	87800000	1	89010000	89015000	3.99665e-07
1	89460000	89465000	1	89820000	89825000	2.30316e-06
1	89460000	89465000	1	89920000	89925000	5.52919e-15
1	89560000	89565000	1	89585000	89590000	3.4268e-07
1	91190000	91195000	1	91315000	91320000	6.58708e-09
1	91375000	91380000	1	91380000	91385000	0.00285451
1	91745000	91750000	1	91965000	91970000	3.96957e-05
1	91865000	91870000	1	91965000	91970000	1.64987e-09
1	92430000	92435000	1	92445000	92450000	3.66501e-06
1	92575000	92580000	1	92630000	92635000	2.42404e-08
1	92770000	92775000	1	93060000	93065000	6.48205e-06
1	93320000	93325000	1	93450000	93455000	1.96089e-19
1	93405000	93410000	1	93420000	93425000	8.94723e-05
1	94515000	94520000	1	94790000	94795000	1.1667e-15
1	94525000	94530000	1	94705000	94710000	2.48004e-11
1	94705000	94710000	1	94790000	94795000	5.88419e-12
1	94985000	94990000	1	95265000	95270000	2.72842e-14
1	95330000	95335000	1	95385000	95390000	2.32436e-08
1	95740000	95745000	1	95745000	95750000	0.00689838
1	97430000	97435000	1	98515000	98520000	2.51819e-07
1	98520000	98525000	1	98930000	98935000	1.54801e-10
1	100595000	100600000	1	100730000	100735000	1.46262e-06
1	100920000	100925000	1	101330000	101335000	5.41629e-13
1	101385000	101390000	1	101605000	101610000	1.78181e-05
1	101385000	101390000	1	101750000	101755000	6.89795e-07
1	101725000	101730000	1	101750000	101755000	0.000328592
1	102440000	102445000	1	102455000	102460000	0.00728232
1	104960000	104965000	1	104965000	104970000	6.7117e-05
1	106565000	106570000	1	107685000	107690000	5.21037e-06
1	107685000	107690000	1	107800000	107805000	1.75159e-06
1	107685000	107690000	1	108290000	108295000	1.34024e-08
1	108320000	108325000	1	108665000	108670000	1.21773e-20
1	109355000	109360000	1	109420000	109425000	1.76841e-06
1	109755000	109760000	1	109940000	109945000	2.50651e-13
1	110545000	110550000	1	110550000	110555000	3.27524e-05
1	111185000	111190000	1	111210000	111215000	1.31867e-07
1	111685000	111690000	1	111690000	111695000	0.000106356
1	112940000	112945000	1	113000000	113005000	2.14994e-10
1	113190000	113195000	1	113195000	113200000	0.000352121
1	113680000	113685000	1	114220000	114225000	1.31968e-12
1	114160000	114165000	1	114200000	114205000	0.00335668
1	114305000	114310000	1	114350000	114355000	6.11601e-17
1	115260000	115265000	1	115315000	115320000	2.67695e-08
1	115425000	115430000	1	115470000	115475000	4.65924e-06
1	116685000	116690000	1	117030000	117035000	4.41143e-07
1	117115000	117120000	1	117600000	117605000	1.20497e-05
1	117610000	117615000	1	117670000	117675000	1.0692e-17
1	117610000	117615000	1	117825000	117830000	3.06492e-11
1	118055000	118060000	1	118435000	118440000	2.52031e-15
1	119210000	119215000	1	119225000	119230000	0.0221453
1	119825000	119830000	1	119910000	119915000	4.12427e-05
1	120160000	120165000	1	120200000	120205000	2.09799e-17
1	120190000	120195000	1	120255000	120260000	0.00472156
1	144925000	144930000	1	145040000	145045000	2.68906e-15
1	145660000	145665000	1	145705000	145710000	7.04253e-16
1	146640000	146645000	1	146715000	146720000	1.28591e-07
1	146745000	146750000	1	147365000	147370000	2.32801e-19
1	146960000	146965000	1	147365000	147370000	1.5688e-13
1	147255000	147260000	1	147270000	147275000	0.00671721
1	150430000	150435000	1	150515000	150520000	1.63184e-06
1	151170000	151175000	1	151225000	151230000	9.10908e-10
1	151735000	151740000	1	151760000	151765000	2.99627e-07
1	156710000	156715000	1	156735000	156740000	1.29958e-11
1	159125000	159130000	1	159180000	159185000	4.82236e-16
1	159745000	159750000	1	159860000	159865000	1.82545e-07
1	161755000	161760000	1	162005000	162010000	1.53877e-18
1	162820000	162825000	1	163285000	163290000	1.309e-19
1	162845000	162850000	1	163145000	163150000	2.33962e-17
1	165370000	165375000	1	165560000	165565000	7.93666e-10
1	165790000	165795000	1	165845000	165850000	5.31716e-05
1	166855000	166860000	1	167025000	167030000	1.01037e-09
1	167035000	167040000	1	167185000	167190000	2.80108e-07
1	167035000	167040000	1	167505000	167510000	8.89431e-07
1	167370000	167375000	1	167505000	167510000	1.14391e-16
1	168570000	168575000	1	169315000	169320000	8.33021e-10
1	171460000	171465000	1	171535000	171540000	6.65122e-08
1	171620000	171625000	1	171685000	171690000	1.39978e-09
1	173395000	173400000	1	173790000	173795000	4.55565e-07
1	173400000	173405000	1	173440000	173445000	6.14997e-06
1	174225000	174230000	1	174710000	174715000	2.28692e-13
1	175790000	175795000	1	175815000	175820000	1.06288e-05
1	176540000	176545000	1	176810000	176815000	1.49501e-05
1	177830000	177835000	1	177855000	177860000	2.69827e-06
1	177925000	177930000	1	178250000	178255000	1.41444e-08
1	179095000	179100000	1	179170000	179175000	7.55071e-05
1	180485000	180490000	1	180830000	180835000	1.31958e-22
1	180485000	180490000	1	181110000	181115000	1.05291e-07
1	180495000	180500000	1	180600000	180605000	8.8075e-07
1	180850000	180855000	1	181135000	181140000	4.87859e-08
1	182560000	182565000	1	182755000	182760000	2.28037e-13
1	182810000	182815000	1	182855000	182860000	1.76952e-07
1	183435000	183440000	1	183590000	183595000	1.01217e-10
1	183445000	183450000	1	183505000	183510000	3.24582e-11
1	183620000	183625000	1	183880000	183885000	1.63608e-10
1	184685000	184690000	1	184690000	184695000	7.78482e-05
1	184715000	184720000	1	185120000	185125000	3.81374e-10
1	185275000	185280000	1	185645000	185650000	6.73724e-08
1	186450000	186455000	1	186950000	186955000	5.6213e-07
1	187070000	187075000	1	187095000	187100000	0.00540857
1	188080000	188085000	1	188120000	188125000	2.71647e-07
1	190935000	190940000	1	190950000	190955000	9.5883e-06
1	191130000	191135000	1	191145000	191150000	0.00124263
1	192775000	192780000	1	192985000	192990000	0.000190619
1	193030000	193035000	1	193090000	193095000	8.23416e-05
1	194075000	194080000	1	194130000	194135000	4.88188e-05
1	195940000	195945000	1	195965000	195970000	0.00531329
1	196115000	196120000	1	196275000	196280000	1.63037e-09
1	196115000	196120000	1	196630000	196635000	8.80853e-13
1	196325000	196330000	1	196340000	196345000	0.0125964
1	197125000	197130000	1	197130000	197135000	0.00695439
1	198125000	198130000	1	198240000	198245000	5.96144e-05
1	198740000	198745000	1	199520000	199525000	4.40096e-09
1	199650000	199655000	1	200455000	200460000	3.76953e-14
1	200015000	200020000	1	200380000	200385000	5.29678e-06
1	200215000	200220000	1	200270000	200275000	1.89944e-05
1	200590000	200595000	1	200770000	200775000	0.000116706
1	200705000	200710000	1	200795000	200800000	4.8384e-07
1	201130000	201135000	1	201210000	201215000	2.12786e-05
1	201795000	201800000	1	201850000	201855000	2.02031e-07
1	202855000	202860000	1	202890000	202895000	1.65071e-06
1	203240000	203245000	1	203305000	203310000	1.03997e-09
1	203310000	203315000	1	203455000	203460000	1.47428e-05
1	203765000	203770000	1	203825000	203830000	4.99804e-09
1	203830000	203835000	1	204375000	204380000	1.31041e-07
1	204370000	204375000	1	204375000	204380000	0.0012343
1	204375000	204380000	1	204475000	204480000	6.9597e-13
1	204875000	204880000	1	204880000	204885000	0.00427215
1	205090000	205095000	1	205175000	205180000	1.52526e-09
1	205680000	205685000	1	205685000	205690000	0.000915223
1	209150000	209155000	1	209180000	209185000	6.32091e-05
1	209755000	209760000	1	209860000	209865000	2.0252e-14
1	210545000	210550000	1	210560000	210565000	0.000690376
1	210620000	210625000	1	211305000	211310000	3.87167e-05
1	211745000	211750000	1	211820000	211825000	6.13597e-17
1	212155000	212160000	1	212190000	212195000	7.2898e-06
1	213415000	213420000	1	214295000	214300000	4.04534e-07
1	214000000	214005000	1	214035000	214040000	0.0091393
1	214830000	214835000	1	215315000	215320000	2.54936e-07
1	214830000	214835000	1	215695000	215700000	6.54215e-13
1	216220000	216225000	1	216690000	216695000	0.000349032
1	216890000	216895000	1	218340000	218345000	2.16143e-09
1	216920000	216925000	1	217260000	217265000	1.87919e-07
1	217520000	217525000	1	217565000	217570000	5.60304e-05
1	217970000	217975000	1	217985000	217990000	0.00264338
1	218500000	218505000	1	219830000	219835000	9.75269e-14
1	218500000	218505000	1	219985000	219990000	2.92875e-18
1	218510000	218515000	1	219235000	219240000	5.68623e-08
1	218510000	218515000	1	219735000	219740000	9.59232e-12
1	218520000	218525000	1	218630000	218635000	1.07234e-05
1	222050000	222055000	1	222095000	222100000	1.84065e-07
1	222735000	222740000	1	222815000	222820000	1.57948e-10
1	223655000	223660000	1	223700000	223705000	2.50937e-10
1	224300000	224305000	1	224345000	224350000	0.000910203
1	224450000	224455000	1	224475000	224480000	9.18684e-06
1	225695000	225700000	1	225965000	225970000	2.90905e-11
1	225835000	225840000	1	225960000	225965000	2.49761e-07
1	225835000	225840000	1	226170000	226175000	4.62945e-07
1	229395000	229400000	1	229615000	229620000	1.50939e-16
1	231300000	231305000	1	231315000	231320000	0.0447115
1	232000000	232005000	1	232760000	232765000	1.55888e-05
1	232655000	232660000	1	232700000	232705000	1.23884e-06
1	232770000	232775000	1	233375000	233380000	4.32632e-17
1	233080000	233085000	1	233365000	233370000	5.06119e-08
1	234155000	234160000	1	234180000	234185000	0.000429387
1	234660000	234665000	1	234735000	234740000	8.52933e-14
1	234750000	234755000	1	234855000	234860000	1.39606e-10
1	234750000	234755000	1	234980000	234985000	2.08643e-10
1	234750000	234755000	1	235250000	235255000	0.000284184
1	235340000	235345000	1	235405000	235410000	3.92509e-06
1	235410000	235415000	1	235485000	235490000	9.96345e-07
1	235615000	235620000	1	235660000	235665000	8.3569e-14
1	236705000	236710000	1	236770000	236775000	6.25582e-10
1	237200000	237205000	1	237720000	237725000	3.99608e-05
1	238070000	238075000	1	238085000	238090000	0.000405748
1	240190000	240195000	1	240845000	240850000	1.59627e-08
1	240350000	240355000	1	240855000	240860000	1.56141e-06
1	240895000	240900000	1	241660000	241665000	2.41365e-15
1	241510000	241515000	1	241655000	241660000	5.41214e-07
1	241690000	241695000	1	241695000	241700000	0.00442457
1	241690000	241695000	1	241790000	241795000	1.14997e-11
1	241695000	241700000	1	241990000	241995000	3.50047e-16
1	241775000	241780000	1	241990000	241995000	2.07728e-17
1	242635000	242640000	1	242680000	242685000	4.35849e-07
1	243420000	243425000	1	243475000	243480000	1.47867e-14
1	243505000	243510000	1	244435000	244440000	1.06976e-08
1	243870000	243875000	1	244205000	244210000	1.01579e-12
1	243875000	243880000	1	243910000	243915000	0.000405159
1	244765000	244770000	1	245200000	245205000	6.45861e-06
1	245000000	245005000	1	245130000	245135000	2.49462e-08
1	245020000	245025000	1	245205000	245210000	8.74942e-15
1	245135000	245140000	1	245200000	245205000	1.65261e-10
1	245340000	245345000	1	245545000	245550000	8.27784e-09
1	246480000	246485000	1	246595000	246600000	9.02435e-06
1	247045000	247050000	1	247050000	247055000	0.000233208
1	247900000	247905000	1	247905000	247910000	0.000797116
2	3385000	3390000	2	3430000	3435000	6.23991e-06
2	3605000	3610000	2	3620000	3625000	4.09348e-12
2	4250000	4255000	2	4265000	4270000	0.000459583
2	4745000	4750000	2	4795000	4800000	9.17625e-08
2	5510000	5515000	2	5545000	5550000	0.00110946
2	5835000	5840000	2	6910000	6915000	1.61421e-08
2	7375000	7380000	2	7720000	7725000	8.31162e-06
2	7565000	7570000	2	7710000	7715000	3.78564e-10
2	7565000	7570000	2	8820000	8825000	1.65387e-06
2	7805000	7810000	2	7855000	7860000	0.000182918
2	8880000	8885000	2	8885000	8890000	0.00253843
2	9010000	9015000	2	9280000	9285000	5.30647e-06
2	10120000	10125000	2	10190000	10195000	9.30901e-10
2	10260000	10265000	2	10580000	10585000	2.02444e-05
2	11370000	11375000	2	11590000	11595000	1.11295e-05
2	11965000	11970000	2	13145000	13150000	3.1376e-10
2	13070000	13075000	2	13145000	13150000	1.54721e-09
2	14285000	14290000	2	14310000	14315000	0.00100322
2	15600000	15605000	2	15640000	15645000	0.000682668
2	15770000	15775000	2	16670000	16675000	1.51281e-08
2	16545000	16550000	2	16605000	16610000	9.45961e-05
2	18025000	18030000	2	18560000	18565000	3.75954e-08
2	18455000	18460000	2	18550000	18555000	0.000496005
2	21395000	21400000	2	21540000	21545000	0.000328108
2	22025000	22030000	2	22110000	22115000	0.00371808
2	22790000	22795000	2	22825000	22830000	1.56159e-05
2	24720000	24725000	2	24950000	24955000	0.0010551
2	25825000	25830000	2	25885000	25890000	5.90009e-12
2	25825000	25830000	2	25985000	25990000	1.13527e-06
2	26290000	26295000	2	26355000	26360000	1.79685e-14
2	27175000	27180000	2	27240000	27245000	2.37821e-05
2	28815000	28820000	2	28975000	28980000	1.3134e-08
2	29170000	29175000	2	29405000	29410000	6.42643e-19
2	29405000	29410000	2	29420000	29425000	0.000629133
2	30145000	30150000	2	30235000	30240000	3.46635e-06
2	30435000	30440000	2	30920000	30925000	1.27152e-10
2	34965000	34970000	2	34980000	34985000	3.12863e-06
2	36225000	36230000	2	36230000	36235000	0.00154812
2	36585000	36590000	2	36900000	36905000	1.05846e-06
2	38765000	38770000	2	38825000	38830000	7.06465e-10
2	38820000	38825000	2	38975000	38980000	1.93604e-13
2	39290000	39295000	2	39450000	39455000	6.55221e-08
2	40140000	40145000	2	42005000	42010000	2.48971e-09
2	42085000	42090000	2	42315000	42320000	2.69736e-15
2	44455000	44460000	2	44570000	44575000	7.20219e-09
2	44730000	44735000	2	44770000	44775000	1.21563e-05
2	45210000	45215000	2	45720000	45725000	2.05536e-10
2	45870000	45875000	2	46160000	46165000	3.66799e-11
2	46810000	46815000	2	46815000	46820000	0.00807143
2	46855000	46860000	2	47120000	47125000	3.21762e-07
2	47215000	47220000	2	47395000	47400000	7.25927e-13
2	47320000	47325000	2	47395000	47400000	5.90192e-11
2	47395000	47400000	2	47540000	47545000	2.34424e-12
2	48335000	48340000	2	48565000	48570000	4.00644e-11
2	48335000	48340000	2	48650000	48655000	1.42093e-10
2	50760000	50765000	2	51255000	51260000	1.94528e-10
2	50950000	50955000	2	51090000	51095000	0.000908952
2	51190000	51195000	2	51195000	51200000	7.90447e-06
2	52650000	52655000	2	52665000	52670000	0.0233363
2	53770000	53775000	2	53845000	53850000	1.44118e-05
2	53770000	53775000	2	53940000	53945000	0.000242879
2	54560000	54565000	2	54685000	54690000	4.95208e-09
2	54685000	54690000	2	54865000	54870000	1.45302e-08
2	54950000	54955000	2	55230000	55235000	8.79023e-07
2	55125000	55130000	2	55395000	55400000	5.79191e-07
2	55645000	55650000	2	55745000	55750000	1.03866e-05
2	55945000	55950000	2	55980000	55985000	5.17096e-05
2	56240000	56245000	2	56355000	56360000	4.42921e-07
2	56410000	56415000	2	57740000	57745000	5.76035e-06
2	56995000	57000000	2	57020000	57025000	1.3567e-06
2	57965000	57970000	2	57970000	57975000	0.00331948
2	57985000	57990000	2	58110000	58115000	3.11708e-12
2	58120000	58125000	2	58275000	58280000	1.39654e-06
2	58750000	58755000	2	58765000	58770000	0.0199621
2	58990000	58995000	2	60770000	60775000	1.41321e-09
2	59595000	59600000	2	59670000	59675000	7.2032e-10
2	61020000	61025000	2	61110000	61115000	1.24816e-05
2	61020000	61025000	2	61225000	61230000	6.73975e-09
2	61695000	61700000	2	61760000	61765000	9.65675e-07
2	62080000	62085000	2	62115000	62120000	5.80346e-07
2	62255000	62260000	2	62275000	62280000	4.46573e-05
2	62255000	62260000	2	62425000	62430000	3.31415e-11
2	63015000	63020000	2	63020000	63025000	3.76142e-06
2	63020000	63025000	2	63025000	63030000	3.70604e-06
2	64340000	64345000	2	64525000	64530000	2.80171e-12
2	64555000	64560000	2	64685000	64690000	2.10244e-05
2	64560000	64565000	2	64780000	64785000	5.08339e-10
2	64780000	64785000	2	64805000	64810000	1.56518e-07
2	64875000	64880000	2	64970000	64975000	4.89351e-15
2	64880000	64885000	2	64975000	64980000	9.28171e-14
2	64880000	64885000	2	65080000	65085000	2.11266e-10
2	65485000	65490000	2	65785000	65790000	8.89184e-10
2	66655000	66660000	2	66805000	66810000	4.63491e-14
2	66655000	66660000	2	67545000	67550000	1.42365e-05
2	66655000	66660000	2	68075000	68080000	1.90929e-05
2	66655000	66660000	2	68260000	68265000	0.000352121
2	66660000	66665000	2	66920000	66925000	1.67996e-07
2	66805000	66810000	2	66920000	66925000	3.8997e-13
2	66805000	66810000	2	68070000	68075000	2.86589e-08
2	66810000	66815000	2	67545000	67550000	1.60392e-06
2	67545000	67550000	2	67550000	67555000	0.000732187
2	67545000	67550000	2	67695000	67700000	0.000485433
2	67680000	67685000	2	68075000	68080000	6.60388e-05
2	68385000	68390000	2	68475000	68480000	6.91253e-08
2	69945000	69950000	2	70050000	70055000	0.000156627
2	70140000	70145000	2	70310000	70315000	1.0779e-14
2	70310000	70315000	2	70370000	70375000	1.42452e-10
2	72420000	72425000	2	72785000	72790000	0.000254829
2	72995000	73000000	2	73085000	73090000	1.14618e-10
2	73645000	73650000	2	73815000	73820000	9.17767e-07
2	73725000	73730000	2	73760000	73765000	0.00101561
2	73780000	73785000	2	73815000	73820000	4.00464e-08
2	75300000	75305000	2	75355000	75360000	0.000238177
2	77685000	77690000	2	77745000	77750000	4.00644e-11
2	79450000	79455000	2	80090000	80095000	2.27658e-09
2	79740000	79745000	2	80085000	80090000	1.33225e-19
2	81300000	81305000	2	81355000	81360000	1.45773e-09
2	83435000	83440000	2	83450000	83455000	0.00603452
2	83705000	83710000	2	83730000	83735000	0.000137514
2	84880000	84885000	2	84920000	84925000	0.00105654
2	85645000	85650000	2	85765000	85770000	1.6287e-08
2	85950000	85955000	2	86045000	86050000	3.20521e-08
2	86030000	86035000	2	86085000	86090000	0.000103374
2	86045000	86050000	2	86310000	86315000	1.00704e-10
2	86330000	86335000	2	86395000	86400000	4.05725e-08
2	86670000	86675000	2	86705000	86710000	6.16114e-06
2	89160000	89165000	2	89215000	89220000	5.26512e-05
2	99255000	99260000	2	99455000	99460000	3.13416e-12
2	99795000	99800000	2	99950000	99955000	9.79356e-09
2	100185000	100190000	2	100320000	100325000	9.41264e-08
2	100605000	100610000	2	100650000	100655000	6.86838e-06
2	101220000	101225000	2	101600000	101605000	5.88493e-07
2	101500000	101505000	2	101545000	101550000	2.78579e-06
2	101870000	101875000	2	101885000	101890000	5.87464e-05
2	103725000	103730000	2	103740000	103745000	0.000466931
2	104575000	104580000	2	105045000	105050000	1.06163e-11
2	104575000	104580000	2	105475000	105480000	1.96767e-06
2	104640000	104645000	2	105465000	105470000	6.63699e-08
2	104645000	104650000	2	105060000	105065000	3.05174e-07
2	105020000	105025000	2	105045000	105050000	0.00089653
2	105045000	105050000	2	105465000	105470000	9.17769e-30
2	105280000	105285000	2	105315000	105320000	9.75764e-08
2	105405000	105410000	2	105450000	105455000	1.0681e-12
2	105730000	105735000	2	105910000	105915000	6.41196e-06
2	105980000	105985000	2	106135000	106140000	1.13155e-17
2	107250000	107255000	2	108545000	108550000	1.15096e-05
2	108815000	108820000	2	108840000	108845000	0.0146392
2	110300000	110305000	2	110490000	110495000	0.00792578
2	110900000	110905000	2	110905000	110910000	6.81648e-07
2	112390000	112395000	2	112405000	112410000	2.10389e-08
2	114465000	114470000	2	114470000	114475000	2.37386e-06
2	114510000	114515000	2	114645000	114650000	1.45637e-05
2	115215000	115220000	2	115240000	115245000	7.48124e-08
2	118800000	118805000	2	119625000	119630000	8.62492e-05
2	118980000	118985000	2	119610000	119615000	9.82684e-05
2	119765000	119770000	2	120045000	120050000	6.49979e-07
2	119795000	119800000	2	119850000	119855000	1.23909e-09
2	120510000	120515000	2	120710000	120715000	1.45628e-08
2	120830000	120835000	2	120885000	120890000	4.37069e-05
2	122155000	122160000	2	122475000	122480000	2.44158e-10
2	122285000	122290000	2	122405000	122410000	3.36441e-05
2	122285000	122290000	2	122490000	122495000	1.44586e-07
2	122290000	122295000	2	122405000	122410000	1.07928e-06
2	127600000	127605000	2	127625000	127630000	0.00405492
2	128080000	128085000	2	128235000	128240000	7.57091e-16
2	134015000	134020000	2	134180000	134185000	1.19057e-10
2	134025000	134030000	2	134315000	134320000	1.13086e-06
2	136225000	136230000	2	136260000	136265000	9.33547e-06
2	137745000	137750000	2	138430000	138435000	8.42067e-05
2	138705000	138710000	2	139130000	139135000	0.000630912
2	141110000	141115000	2	141115000	141120000	0.00426699
2	142275000	142280000	2	142280000	142285000	0.00453799
2	144515000	144520000	2	144530000	144535000	0.00455989
2	145280000	145285000	2	145350000	145355000	1.03001e-09
2	147490000	147495000	2	148670000	148675000	2.28884e-14
2	147840000	147845000	2	148670000	148675000	1.32051e-06
2	148315000	148320000	2	148370000	148375000	9.5883e-06
2	148605000	148610000	2	148670000	148675000	7.34891e-14
2	149790000	149795000	2	149825000	149830000	2.56333e-05
2	149875000	149880000	2	150415000	150420000	5.14777e-13
2	150450000	150455000	2	152090000	152095000	1.80164e-13
2	150455000	150460000	2	151345000	151350000	1.29277e-17
2	151280000	151285000	2	151325000	151330000	5.16219e-09
2	152120000	152125000	2	152270000	152275000	5.41415e-06
2	152690000	152695000	2	152820000	152825000	0.000130625
2	152820000	152825000	2	152855000	152860000	1.74252e-09
2	153600000	153605000	2	154340000	154345000	2.98895e-18
2	154410000	154415000	2	154450000	154455000	3.59094e-06
2	154665000	154670000	2	154690000	154695000	0.000225255
2	154730000	154735000	2	155230000	155235000	2.83795e-05
2	155295000	155300000	2	156080000	156085000	1.44284e-07
2	155295000	155300000	2	156150000	156155000	1.49932e-08
2	155480000	155485000	2	156075000	156080000	2.41071e-16
2	155575000	155580000	2	155680000	155685000	2.34595e-05
2	155775000	155780000	2	155800000	155805000	4.97607e-07
2	156230000	156235000	2	157195000	157200000	8.26705e-06
2	156230000	156235000	2	157445000	157450000	1.54015e-08
2	156230000	156235000	2	157745000	157750000	2.62592e-17
2	156230000	156235000	2	157910000	157915000	1.27288e-06
2	156230000	156235000	2	158045000	158050000	8.49372e-13
2	156785000	156790000	2	156800000	156805000	0.000166327
2	157190000	157195000	2	157445000	157450000	3.1221e-10
2	157195000	157200000	2	157745000	157750000	4.37777e-08
2	157745000	157750000	2	158045000	158050000	2.37558e-10
2	157870000	157875000	2	157915000	157920000	3.15209e-06
2	158280000	158285000	2	158325000	158330000	1.09136e-07
2	158480000	158485000	2	158520000	158525000	3.39909e-07
2	158635000	158640000	2	158865000	158870000	6.86089e-12
2	159755000	159760000	2	159820000	159825000	1.42718e-08
2	159985000	159990000	2	160825000	160830000	1.84132e-05
2	160370000	160375000	2	160470000	160475000	9.65675e-07
2	162440000	162445000	2	162980000	162985000	6.60388e-05
2	162440000	162445000	2	163150000	163155000	4.81799e-05
2	162860000	162865000	2	162975000	162980000	5.43379e-07
2	163215000	163220000	2	163685000	163690000	4.10825e-18
2	163230000	163235000	2	163985000	163990000	5.79581e-13
2	163625000	163630000	2	163690000	163695000	1.30529e-06
2	164035000	164040000	2	165330000	165335000	1.87479e-17
2	164060000	164065000	2	164105000	164110000	3.28415e-06
2	164470000	164475000	2	164585000	164590000	1.16104e-13
2	165355000	165360000	2	165380000	165385000	2.68815e-06
2	165420000	165425000	2	165570000	165575000	1.50657e-15
2	165440000	165445000	2	165445000	165450000	0.00380098
2	165595000	165600000	2	165770000	165775000	5.96294e-06
2	165870000	165875000	2	166055000	166060000	2.37631e-08
2	166095000	166100000	2	166150000	166155000	7.22995e-08
2	166095000	166100000	2	166730000	166735000	1.41125e-05
2	166325000	166330000	2	166430000	166435000	3.55114e-06
2	167035000	167040000	2	167275000	167280000	4.99604e-07
2	168120000	168125000	2	168970000	168975000	7.05696e-06
2	169205000	169210000	2	169315000	169320000	1.93058e-06
2	169315000	169320000	2	169540000	169545000	1.36816e-10
2	170795000	170800000	2	170870000	170875000	5.43395e-06
2	171025000	171030000	2	171080000	171085000	2.76487e-10
2	171090000	171095000	2	171665000	171670000	0.00930471
2	171235000	171240000	2	171250000	171255000	0.000265338
2	171235000	171240000	2	171665000	171670000	3.85555e-09
2	172200000	172205000	2	172265000	172270000	3.03633e-05
2	172560000	172565000	2	172565000	172570000	0.0101612
2	172560000	172565000	2	173330000	173335000	4.1147e-09
2	173460000	173465000	2	173575000	173580000	1.67299e-06
2	173670000	173675000	2	173795000	173800000	8.61696e-10
2	174080000	174085000	2	175210000	175215000	4.57026e-05
2	175635000	175640000	2	175850000	175855000	9.33149e-10
2	176115000	176120000	2	176955000	176960000	8.89634e-06
2	176235000	176240000	2	176290000	176295000	1.65382e-05
2	176810000	176815000	2	176855000	176860000	4.40636e-08
2	176940000	176945000	2	176975000	176980000	0.00103237
2	176990000	176995000	2	177500000	177505000	7.9413e-13
2	176990000	176995000	2	178010000	178015000	2.61624e-12
2	176995000	177000000	2	177435000	177440000	4.52253e-08
2	177260000	177265000	2	177275000	177280000	0.0261173
2	177515000	177520000	2	177675000	177680000	1.15754e-06
2	178025000	178030000	2	178585000	178590000	5.72897e-06
2	178350000	178355000	2	178585000	178590000	9.01879e-05
2	178990000	178995000	2	179275000	179280000	4.02583e-18
2	178995000	179000000	2	179190000	179195000	0.0465413
2	178995000	179000000	2	179280000	179285000	3.81985e-17
2	179635000	179640000	2	179650000	179655000	0.00991591
2	179650000	179655000	2	180610000	180615000	1.97489e-07
2	179660000	179665000	2	179775000	179780000	0.000330049
2	180300000	180305000	2	180605000	180610000	8.27697e-11
2	180990000	180995000	2	182580000	182585000	5.51217e-05
2	180995000	181000000	2	181845000	181850000	7.09904e-10
2	183505000	183510000	2	183565000	183570000	5.39074e-10
2	183595000	183600000	2	183600000	183605000	0.00147024
2	183650000	183655000	2	183840000	183845000	0.000956317
2	184515000	184520000	2	184590000	184595000	1.18395e-09
2	187220000	187225000	2	187290000	187295000	8.08894e-11
2	187370000	187375000	2	187495000	187500000	3.92416e-11
2	187720000	187725000	2	188315000	188320000	1.04578e-15
2	187800000	187805000	2	187860000	187865000	0.00160636
2	188360000	188365000	2	189375000	189380000	1.15305e-06
2	188450000	188455000	2	189375000	189380000	1.08612e-12
2	189155000	189160000	2	189375000	189380000	3.97539e-11
2	189660000	189665000	2	189845000	189850000	0.000143404
2	189975000	189980000	2	190150000	190155000	7.25049e-06
2	190525000	190530000	2	190625000	190630000	6.66443e-10
2	192675000	192680000	2	193025000	193030000	1.49816e-10
2	193830000	193835000	2	193865000	193870000	1.86533e-12
2	194625000	194630000	2	194640000	194645000	3.32512e-05
2	197160000	197165000	2	197625000	197630000	4.34903e-05
2	197455000	197460000	2	197500000	197505000	0.000344953
2	197790000	197795000	2	197955000	197960000	0.000259451
2	198060000	198065000	2	198175000	198180000	1.57799e-05
2	198565000	198570000	2	198640000	198645000	0.000252169
2	198665000	198670000	2	199160000	199165000	4.59872e-16
2	199180000	199185000	2	200600000	200605000	1.5725e-05
2	199180000	199185000	2	200725000	200730000	1.09644e-09
2	200315000	200320000	2	200730000	200735000	7.38603e-08
2	200455000	200460000	2	200520000	200525000	2.10698e-06
2	200790000	200795000	2	200795000	200800000	0.000903964
2	200835000	200840000	2	201325000	201330000	2.49462e-08
2	200835000	200840000	2	201565000	201570000	1.28829e-05
2	201575000	201580000	2	201670000	201675000	6.88009e-09
2	202900000	202905000	2	203035000	203040000	2.11693e-05
2	203530000	203535000	2	203620000	203625000	5.05643e-07
2	204600000	204605000	2	204655000	204660000	2.00782e-07
2	205000000	205005000	2	205120000	205125000	1.73613e-05
2	205190000	205195000	2	205560000	205565000	2.57941e-11
2	205735000	205740000	2	206535000	206540000	3.08927e-07
2	207020000	207025000	2	207140000	207145000	5.00477e-06
2	207310000	207315000	2	207410000	207415000	3.3038e-07
2	207555000	207560000	2	208340000	208345000	6.52563e-07
2	207665000	207670000	2	208340000	208345000	2.12706e-06
2	207845000	207850000	2	208085000	208090000	0.000178494
2	207845000	207850000	2	208335000	208340000	1.36747e-05
2	208025000	208030000	2	208085000	208090000	5.04441e-09
2	208025000	208030000	2	208335000	208340000	1.80662e-07
2	209040000	209045000	2	209115000	209120000	1.92589e-10
2	210290000	210295000	2	210440000	210445000	3.23858e-12
2	210290000	210295000	2	210795000	210800000	0.000262183
2	210840000	210845000	2	211055000	211060000	6.69674e-12
2	211950000	211955000	2	213430000	213435000	3.73845e-05
2	213225000	213230000	2	213280000	213285000	0.000131237
2	213225000	213230000	2	213395000	213400000	7.61896e-12
2	213550000	213555000	2	214015000	214020000	7.72256e-05
2	215690000	215695000	2	215750000	215755000	4.51589e-06
2	216200000	216205000	2	216255000	216260000	3.58553e-05
2	217020000	217025000	2	217065000	217070000	8.21666e-08
2	217380000	217385000	2	217530000	217535000	4.31821e-14
2	217565000	217570000	2	218370000	218375000	1.17402e-15
2	220595000	220600000	2	222440000	222445000	2.59683e-07
2	221970000	221975000	2	222015000	222020000	2.79504e-05
2	223550000	223555000	2	223750000	223755000	6.63359e-16
2	223725000	223730000	2	223780000	223785000	2.91115e-12
2	223835000	223840000	2	224660000	224665000	1.49678e-06
2	223840000	223845000	2	224665000	224670000	2.87219e-08
2	223860000	223865000	2	223945000	223950000	1.4514e-06
2	225220000	225225000	2	225640000	225645000	1.31342e-05
2	225985000	225990000	2	226525000	226530000	5.23909e-08
2	226530000	226535000	2	227960000	227965000	1.45129e-05
2	226535000	226540000	2	227850000	227855000	2.39206e-09
2	226540000	226545000	2	227665000	227670000	7.54295e-10
2	226895000	226900000	2	227045000	227050000	0.00150573
2	226995000	227000000	2	227040000	227045000	8.79169e-05
2	227990000	227995000	2	228100000	228105000	5.17411e-09
2	228520000	228525000	2	228630000	228635000	3.31221e-08
2	228755000	228760000	2	229520000	229525000	9.71356e-07
2	228910000	228915000	2	229525000	229530000	5.45833e-05
2	229995000	230000000	2	230135000	230140000	1.27517e-07
2	230295000	230300000	2	230450000	230455000	7.03837e-13
2	230295000	230300000	2	230580000	230585000	8.59595e-12
2	230670000	230675000	2	231475000	231480000	1.56159e-05
2	232855000	232860000	2	233005000	233010000	0.000615937
2	233715000	233720000	2	234155000	234160000	8.86263e-09
2	235230000	235235000	2	235255000	235260000	0.0170041
2	235455000	235460000	2	236025000	236030000	4.31911e-11
2	236500000	236505000	2	236650000	236655000	1.2548e-19
2	236510000	236515000	2	236580000	236585000	1.94904e-06
2	236580000	236585000	2	236650000	236655000	1.65224e-07
2	236710000	236715000	2	237085000	237090000	1.63425e-09
2	237260000	237265000	2	237975000	237980000	1.78879e-06
2	237280000	237285000	2	237395000	237400000	1.76841e-06
2	239105000	239110000	2	239150000	239155000	1.36816e-10
2	239285000	239290000	2	239695000	239700000	1.20234e-07
2	239870000	239875000	2	239895000	239900000	1.15611e-11
3	85000	90000	3	390000	395000	1.3873e-12
3	3240000	3245000	3	4330000	4335000	6.70539e-24
3	4390000	4395000	3	4675000	4680000	2.63846e-05
3	4555000	4560000	3	4600000	4605000	1.97518e-06
3	4755000	4760000	3	5095000	5100000	1.70308e-08
3	5165000	5170000	3	5230000	5235000	1.5962e-13
3	8485000	8490000	3	8540000	8545000	1.37221e-07
3	11095000	11100000	3	11370000	11375000	6.71322e-10
3	11415000	11420000	3	11875000	11880000	4.94065e-09
3	11420000	11425000	3	11690000	11695000	2.18512e-07
3	11885000	11890000	3	12080000	12085000	9.43272e-07
3	11890000	11895000	3	12085000	12090000	6.9057e-06
3	12245000	12250000	3	12260000	12265000	0.00141469
3	14705000	14710000	3	14950000	14955000	5.68603e-05
3	15085000	15090000	3	15130000	15135000	2.36575e-11
3	15265000	15270000	3	15270000	15275000	4.91412e-05
3	15855000	15860000	3	16295000	16300000	2.63398e-11
3	16330000	16335000	3	16580000	16585000	1.392e-24
3	16640000	16645000	3	17070000	17075000	1.00794e-09
3	16640000	16645000	3	17270000	17275000	2.52868e-05
3	21890000	21895000	3	21895000	21900000	0.00991591
3	22210000	22215000	3	22930000	22935000	1.26141e-15
3	22215000	22220000	3	22930000	22935000	2.23414e-15
3	23245000	23250000	3	23850000	23855000	1.00416e-06
3	24040000	24045000	3	24725000	24730000	0.000252169
3	27350000	27355000	3	27720000	27725000	1.16424e-09
3	28450000	28455000	3	28475000	28480000	0.000229027
3	28900000	28905000	3	28955000	28960000	2.30752e-06
3	29325000	29330000	3	29800000	29805000	8.94723e-05
3	33170000	33175000	3	33420000	33425000	4.97261e-10
3	33680000	33685000	3	33755000	33760000	1.79988e-10
3	33680000	33685000	3	33840000	33845000	6.45257e-09
3	34570000	34575000	3	34625000	34630000	0.00429809
3	35705000	35710000	3	35815000	35820000	2.57941e-11
3	35715000	35720000	3	35950000	35955000	5.64609e-06
3	36005000	36010000	3	36740000	36745000	4.49368e-09
3	36765000	36770000	3	36910000	36915000	5.49329e-13
3	38205000	38210000	3	38270000	38275000	1.40161e-13
3	38560000	38565000	3	38880000	38885000	8.64681e-08
3	39580000	39585000	3	39845000	39850000	5.90344e-05
3	40235000	40240000	3	40350000	40355000	6.49807e-15
3	40625000	40630000	3	41235000	41240000	1.29674e-07
3	41255000	41260000	3	41260000	41265000	0.00442991
3	42065000	42070000	3	42110000	42115000	1.99251e-13
3	42640000	42645000	3	42785000	42790000	8.04764e-06
3	43585000	43590000	3	44240000	44245000	3.01948e-06
3	44770000	44775000	3	44795000	44800000	0.000179041
3	45085000	45090000	3	45540000	45545000	1.39981e-11
3	46125000	46130000	3	46480000	46485000	0.00034142
3	46330000	46335000	3	46385000	46390000	6.33422e-07
3	47950000	47955000	3	48030000	48035000	0.000135181
3	49395000	49400000	3	49445000	49450000	0.000221878
3	54460000	54465000	3	54630000	54635000	0.000441364
3	54460000	54465000	3	54875000	54880000	2.28865e-08
3	55345000	55350000	3	55390000	55395000	0.000435022
3	56385000	56390000	3	56505000	56510000	6.15702e-08
3	57445000	57450000	3	57500000	57505000	1.91958e-06
3	57860000	57865000	3	57875000	57880000	0.00848439
3	59555000	59560000	3	59840000	59845000	7.11378e-05
3	61860000	61865000	3	61910000	61915000	2.36607e-05
3	62315000	62320000	3	62540000	62545000	3.50943e-11
3	62860000	62865000	3	63035000	63040000	0.000166839
3	63335000	63340000	3	63805000	63810000	3.43907e-14
3	64015000	64020000	3	64205000	64210000	6.76676e-13
3	64015000	64020000	3	64470000	64475000	3.50031e-11
3	65585000	65590000	3	65715000	65720000	1.72065e-11
3	66325000	66330000	3	66885000	66890000	3.14645e-14
3	66500000	66505000	3	66530000	66535000	3.63021e-10
3	67160000	67165000	3	68925000	68930000	3.35555e-12
3	67430000	67435000	3	68050000	68055000	6.00324e-07
3	69100000	69105000	3	69135000	69140000	5.32633e-07
3	69210000	69215000	3	69470000	69475000	3.05796e-07
3	69210000	69215000	3	69715000	69720000	5.44647e-08
3	69210000	69215000	3	69720000	69725000	2.46059e-09
3	69220000	69225000	3	69235000	69240000	0.000479881
3	70120000	70125000	3	71700000	71705000	6.06484e-09
3	70135000	70140000	3	71645000	71650000	0.000481263
3	70405000	70410000	3	70445000	70450000	3.72562e-11
3	70555000	70560000	3	70570000	70575000	0.00745999
3	71110000	71115000	3	71175000	71180000	3.83886e-06
3	71590000	71595000	3	71620000	71625000	1.78427e-07
3	71760000	71765000	3	72870000	72875000	5.9004e-10
3	72900000	72905000	3	73105000	73110000	2.8103e-13
3	73150000	73155000	3	73480000	73485000	2.95046e-05
3	73495000	73500000	3	73550000	73555000	1.44582e-06
3	73550000	73555000	3	73895000	73900000	6.48385e-12
3	73915000	73920000	3	75215000	75220000	0.000444567
3	76075000	76080000	3	76620000	76625000	3.19819e-08
3	77005000	77010000	3	77060000	77065000	1.26551e-06
3	77085000	77090000	3	77300000	77305000	1.2011e-09
3	77085000	77090000	3	78695000	78700000	1.5927e-08
3	78700000	78705000	3	79545000	79550000	1.64332e-08
3	79135000	79140000	3	79405000	79410000	1.84075e-06
3	79570000	79575000	3	80735000	80740000	3.88864e-13
3	80960000	80965000	3	81045000	81050000	1.7583e-06
3	83010000	83015000	3	83035000	83040000	1.90864e-06
3	86815000	86820000	3	87135000	87140000	0.00168863
3	88270000	88275000	3	89160000	89165000	1.43789e-17
3	88460000	88465000	3	88505000	88510000	3.73363e-06
3	89045000	89050000	3	89165000	89170000	9.74924e-05
3	89165000	89170000	3	89220000	89225000	2.74861e-08
3	90080000	90085000	3	90105000	90110000	3.96176e-15
3	95895000	95900000	3	95950000	95955000	0.000936846
3	97470000	97475000	3	97475000	97480000	0.0217676
3	97755000	97760000	3	98050000	98055000	2.02031e-07
3	98315000	98320000	3	98530000	98535000	3.57663e-18
3	98530000	98535000	3	99470000	99475000	0.000326177
3	98535000	98540000	3	98710000	98715000	1.89306e-21
3	98600000	98605000	3	98615000	98620000	0.00247479
3	98740000	98745000	3	99470000	99475000	0.000326659
3	98820000	98825000	3	98920000	98925000	5.01208e-05
3	98935000	98940000	3	99040000	99045000	2.37011e-05
3	99560000	99565000	3	99975000	99980000	1.13121e-14
3	99565000	99570000	3	99640000	99645000	7.19053e-07
3	101050000	101055000	3	101055000	101060000	0.000608144
[truncated: 3,261 more rows]

## Sheet: AB compartment
Chr	Start	End	Trisomy_case_value	Control_value	Conservation
[truncated: 5,729 more rows]
